# Supplementary material for: 3,4-Di­methyl­phenyl quinoline-2-carboxyl­ate
Source: Acta Crystallogr Sect E Struct Rep Online. 2013 Nov 30;69(Pt 12):o1853–4. doi: 10.1107/S1600536813032157 (PMC3885092; doi:10.1107/S1600536813032157)
Supplement: Supplementary file 1 [file e-69-o1853-sup1.cif]

##############################################################################
#                                                                            #
# This CIF contains the data in a paper accepted for publication in          #
# Acta Crystallographica Section E. It conforms to the requirements of       #
# Notes for Authors for Acta Crystallographica Section E, and has been       #
# peer reviewed under the auspices of the IUCr Commission on Journals.       #
#                                                                            #
# Full details of the Crystallographic Information File format               #
# are given in the paper "The Crystallographic Information File (CIF):       #
# a New Standard Archive File for Crystallography" by S. R. Hall, F. H.      #
# Allen and I. D. Brown [Acta Cryst. (1991), A47, 655-685].                  #
#                                                                            #
# The current version of the core CIF dictionary is obtainable from          #
# ftp://ftp.iucr.org/pub/cif_core.dic.                                       #
#                                                                            #
# Software is freely available for graphical display of the structure(s)     #
# in this CIF. For information consult the CIF software page                 #
# http://www.iucr.org/resources/cif/software.                                #
#                                                                            #
# This file may be used for bona fide research purposes within the           #
# scientific community so long as proper attribution is given to the journal # 
# article from which it was obtained.                                        #
#                                                                            #
##############################################################################
data_I
_database_code_depnum_ccdc_archive 'CCDC 973659'
_audit_creation_method
;
Olex2 1.2
(compiled Apr 23 2013 17:54:37, GUI svn.r4466)
;
_journal_date_recd_electronic     2013-11-24
_journal_date_accepted     2013-11-25
_journal_name_full     'Acta Crystallographica, Section E'
_journal_year     2013
_journal_volume     69
_journal_issue     12
_journal_page_first     o1853
_journal_page_last     o1854
_journal_paper_category     QO
_journal_paper_doi     10.1107/S1600536813032157
_journal_coeditor_code     QM2101
_publ_contact_author_name     'Jasinski, Jerry P.'
_publ_contact_author_address
;
Department of Chemistry
Keene State College
229 Main Street
Keene, New Hampshire 03435, USA
;
_publ_contact_author_email     jjasinski@keene.edu
_publ_contact_author_fax     ?
_publ_contact_author_phone     '603 358-2563'
_publ_section_title
;
3,4-Dimethylphenyl quinoline-2-carboxylate
;
loop_
    _publ_author_name
    _publ_author_address
    'Fazal, E.'
;
Department of Chemistry
Yuvaraja's College,
Mysore 570 005, India
;
    'Kaur, Manpreet'
;
Department of Studies in Chemistry
University of Mysore
Manasagangotri, Mysore 570 006, India
;
    'Sudha, B. S.'
;
Department of Chemistry
Yuvaraja's College,
Mysore 570 005, India
;
    'Nagarajan, S.'
;
P.P.S.F.T. Department,
Central Food Technplogy Research institute,
Mysore 570 005, India
;
    'Jasinski, Jerry P.'
;
Department of Chemistry
Keene State College
229 Main Street
Keene, NH 03435-2001, USA
;
_chemical_name_systematic
;
3,4-Dimethylphenyl quinoline-2-carboxylate
;
_chemical_name_common
;
;
_chemical_formula_moiety     'C18 H15 N O2'
_chemical_formula_sum     'C18 H15 N O2'
_chemical_formula_iupac     'C18 H15 N O2'
_chemical_formula_weight     277.32
_chemical_melting_point     ?
_shelx_space_group_comment
;
The symmetry employed for this shelxl refinement is uniquely defined
by the following loop, which should always be used as a source of
symmetry information in preference to the above space-group names.
They are only intended as comments.
;
_space_group_crystal_system     monoclinic
_space_group_name_H-M_alt     'P 21/c'
_space_group_name_Hall     '-P 2ybc'
loop_
    _space_group_symop_operation_xyz
    'x, y, z'
    '-x, y+1/2, -z+1/2'
    '-x, -y, -z'
    'x, -y-1/2, z-1/2'
_cell_length_a     6.19172(17)
_cell_length_b     15.4196(4)
_cell_length_c     14.6585(4)
_cell_angle_alpha     90
_cell_angle_beta     90.761(3)
_cell_angle_gamma     90
_cell_volume     1399.38(7)
_cell_formula_units_Z     4
_cell_measurement_reflns_used     6294
_cell_measurement_theta_min     4.6656
_cell_measurement_theta_max     72.2793
_cell_measurement_temperature     173(2)
_exptl_crystal_description     irregular
_exptl_crystal_colour     'clear red'
_exptl_crystal_size_max     0.44
_exptl_crystal_size_mid     0.22
_exptl_crystal_size_min     0.16
_exptl_crystal_density_diffrn     1.316
_exptl_crystal_density_meas     ?
_exptl_crystal_density_method     ?
_exptl_crystal_F_000     608
_exptl_absorpt_coefficient_mu     0.689
_exptl_absorpt_correction_type     multi-scan
_exptl_absorpt_process_details
;
(CrysAlis PRO and CrysAlis RED; Agilent, 2012)
;
_shelx_estimated_absorpt_T_min     ?
_shelx_estimated_absorpt_T_max     ?
_exptl_absorpt_correction_T_min     0.92095
_exptl_absorpt_correction_T_max     1.00000
_exptl_special_details
;
^1^H NMR(500 MHz,DMSO) \d  8.66 (1H,d, J= 8.5Hz),
8.26(1H,d, J= 8.5Hz),8.24(1H,d, J= 8.5 Hz),
8.15(1H,d, J= 8.03 Hz),7.93(1H,dt, J1= 8.2Hz,
J2=6.46, J3=1.08Hz), 7.8(1H,t, J= 7.5Hz),
7.25(1H,d, J= 8.2Hz), 7.14(1H,d, J= 2.15Hz),
7.06(1H,dd, J1= 8.03Hz,J2=2.35),2.28(3H,s),2.25(3H,s).
;
_diffrn_ambient_temperature     173(2)
_diffrn_radiation_type     CuK\a
_diffrn_radiation_wavelength     1.54184
_diffrn_measurement_device_type     'Agilent Xcalibur (Eos, Gemini)'
_diffrn_measurement_method     '\w scans'
_diffrn_detector_area_resol_mean     16.0416
_diffrn_reflns_number     8355
_diffrn_reflns_av_R_equivalents     0.0424
_diffrn_reflns_theta_min     4.161
_diffrn_reflns_theta_max     72.318
_diffrn_reflns_theta_full     67.684
_diffrn_measured_fraction_theta_max     0.988
_diffrn_measured_fraction_theta_full     0.999
_diffrn_reflns_limit_h_min     -7
_diffrn_reflns_limit_h_max     6
_diffrn_reflns_limit_k_min     -18
_diffrn_reflns_limit_k_max     19
_diffrn_reflns_limit_l_min     -14
_diffrn_reflns_limit_l_max     18
_refine_special_details     ?
_reflns_number_total     2740
_reflns_number_gt     2387
_reflns_threshold_expression     I>2\s(I)
_refine_ls_structure_factor_coef     Fsqd
_refine_ls_matrix_type     full
_refine_ls_R_factor_all     0.0467
_refine_ls_R_factor_gt     0.0419
_refine_ls_wR_factor_gt     0.1154
_refine_ls_wR_factor_ref     0.1205
_refine_ls_goodness_of_fit_ref     1.051
_refine_ls_restrained_S_all     1.051
_refine_ls_number_reflns     2740
_refine_ls_number_parameters     193
_refine_ls_number_restraints     0
_refine_ls_hydrogen_treatment     constr
_refine_ls_weighting_scheme     calc
_refine_ls_weighting_details
              'w=1/[\s^2^(Fo^2^)+(0.0716P)^2^+0.1805P] where P=(Fo^2^+2Fc^2^)/3'
_atom_sites_solution_hydrogens     geom
_atom_sites_solution_primary     direct
_atom_sites_solution_secondary     ?
_refine_ls_shift/su_max     0.000
_refine_ls_shift/su_mean     0.000
_refine_diff_density_max     0.277
_refine_diff_density_min     -0.243
_refine_ls_extinction_method     'SHELXL2012 (Sheldrick, 2008)'
_refine_ls_extinction_coef     0.0048(6)
_refine_ls_extinction_expression
                                  'Fc^*^=kFc[1+0.001xFc^2^\l^3^/sin(2\q)]^-1/4^'
loop_
    _atom_type_symbol
    _atom_type_description
    _atom_type_scat_dispersion_real
    _atom_type_scat_dispersion_imag
    _atom_type_scat_source
    'C' 'C' 0.0181 0.0091
                         'International Tables Vol C Tables 4.2.6.8 and 6.1.1.4'
    'H' 'H' 0.0000 0.0000
                         'International Tables Vol C Tables 4.2.6.8 and 6.1.1.4'
    'N' 'N' 0.0311 0.0180
                         'International Tables Vol C Tables 4.2.6.8 and 6.1.1.4'
    'O' 'O' 0.0492 0.0322
                         'International Tables Vol C Tables 4.2.6.8 and 6.1.1.4'
_computing_data_collection     'CrysAlis PRO (Agilent, 2012)'
_computing_cell_refinement     'CrysAlis PRO (Agilent, 2012)'
_computing_data_reduction     'CrysAlis RED (Agilent, 2012)'
_computing_structure_solution     'SUPERFLIP (Palatinus & Chapuis, 2007)'
_computing_structure_refinement     'SHELXL2012 (Sheldrick, 2008)'
_computing_molecular_graphics     'OLEX2 (Dolomanov <i>et al.</i>, 2009)'
_computing_publication_material     'OLEX2 (Dolomanov <i>et al.</i>, 2009)'
loop_
    _atom_site_type_symbol
    _atom_site_label
    _atom_site_fract_x
    _atom_site_fract_y
    _atom_site_fract_z
    _atom_site_U_iso_or_equiv
    _atom_site_adp_type
    _atom_site_calc_flag
    _atom_site_occupancy
    _atom_site_disorder_assembly
    _atom_site_disorder_group
    O O1 0.03672(17) 0.48206(6) 0.20779(8) 0.0457(3) Uani d 1 . .
    O O2 0.26816(14) 0.53658(5) 0.10569(6) 0.0302(2) Uani d 1 . .
    N N1 0.23607(16) 0.32280(7) 0.18546(7) 0.0247(2) Uani d 1 . .
    C C1 0.19203(19) 0.47407(8) 0.16176(8) 0.0269(3) Uani d 1 . .
    C C2 0.33036(19) 0.39405(8) 0.15562(8) 0.0247(3) Uani d 1 . .
    C C3 0.54041(19) 0.39753(8) 0.11950(8) 0.0286(3) Uani d 1 . .
    H H3 0.5996 0.4500 0.1010 0.034 Uiso calc 1 . .
    C C4 0.65466(19) 0.32226(8) 0.11227(8) 0.0287(3) Uani d 1 . .
    H H4 0.7945 0.3229 0.0899 0.034 Uiso calc 1 . .
    C C5 0.55877(19) 0.24325(8) 0.13906(8) 0.0258(3) Uani d 1 . .
    C C6 0.6605(2) 0.16151(9) 0.12935(9) 0.0315(3) Uani d 1 . .
    H H6 0.7976 0.1583 0.1044 0.038 Uiso calc 1 . .
    C C7 0.5586(2) 0.08740(9) 0.15634(9) 0.0358(3) Uani d 1 . .
    H H7 0.6258 0.0340 0.1487 0.043 Uiso calc 1 . .
    C C8 0.3518(2) 0.09127(8) 0.19569(9) 0.0339(3) Uani d 1 . .
    H H8 0.2852 0.0404 0.2146 0.041 Uiso calc 1 . .
    C C9 0.2485(2) 0.16894(8) 0.20625(9) 0.0284(3) Uani d 1 . .
    H H9 0.1129 0.1707 0.2328 0.034 Uiso calc 1 . .
    C C10 0.34768(19) 0.24685(8) 0.17682(8) 0.0240(3) Uani d 1 . .
    C C12 0.26169(19) 0.69008(8) 0.12548(8) 0.0254(3) Uani d 1 . .
    H H12 0.3995 0.6863 0.1512 0.031 Uiso calc 1 . .
    C C13 0.1647(2) 0.77085(8) 0.11323(8) 0.0263(3) Uani d 1 . .
    C C14 -0.0431(2) 0.77561(8) 0.07407(8) 0.0280(3) Uani d 1 . .
    C C15 -0.1486(2) 0.69903(9) 0.04954(8) 0.0296(3) Uani d 1 . .
    H H15 -0.2870 0.7020 0.0243 0.036 Uiso calc 1 . .
    C C16 -0.0521(2) 0.61829(8) 0.06192(8) 0.0287(3) Uani d 1 . .
    H H16 -0.1240 0.5676 0.0453 0.034 Uiso calc 1 . .
    C C17 0.1535(2) 0.61561(8) 0.09951(8) 0.0257(3) Uani d 1 . .
    C C18 0.2807(2) 0.85201(9) 0.14296(10) 0.0362(3) Uani d 1 . .
    H H18A 0.4197 0.8370 0.1681 0.054 Uiso calc 1 . .
    H H18B 0.1974 0.8813 0.1884 0.054 Uiso calc 1 . .
    H H18C 0.2989 0.8895 0.0913 0.054 Uiso calc 1 . .
    C C19 -0.1517(2) 0.86210(9) 0.05940(10) 0.0402(3) Uani d 1 . .
    H H19A -0.1732 0.8897 0.1173 0.060 Uiso calc 1 . .
    H H19B -0.2888 0.8535 0.0294 0.060 Uiso calc 1 . .
    H H19C -0.0622 0.8981 0.0222 0.060 Uiso calc 1 . .
loop_
    _atom_site_aniso_label
    _atom_site_aniso_U_11
    _atom_site_aniso_U_22
    _atom_site_aniso_U_33
    _atom_site_aniso_U_12
    _atom_site_aniso_U_13
    _atom_site_aniso_U_23
    O1 0.0474(6) 0.0355(5) 0.0550(7) 0.0099(4) 0.0268(5) 0.0120(4)
    O2 0.0339(5) 0.0233(5) 0.0335(5) 0.0028(3) 0.0083(4) 0.0041(3)
    N1 0.0242(5) 0.0260(5) 0.0240(5) -0.0007(4) 0.0019(4) 0.0017(4)
    C1 0.0291(6) 0.0257(6) 0.0258(6) -0.0021(5) 0.0025(5) 0.0001(5)
    C2 0.0269(6) 0.0256(6) 0.0215(6) -0.0014(4) 0.0000(4) 0.0012(4)
    C3 0.0282(6) 0.0287(6) 0.0290(6) -0.0052(5) 0.0021(5) 0.0046(5)
    C4 0.0223(6) 0.0356(7) 0.0282(6) -0.0012(5) 0.0040(5) 0.0033(5)
    C5 0.0259(6) 0.0295(6) 0.0221(6) 0.0010(5) -0.0008(4) 0.0010(4)
    C6 0.0290(6) 0.0362(7) 0.0293(6) 0.0059(5) 0.0024(5) 0.0002(5)
    C7 0.0438(8) 0.0273(7) 0.0362(7) 0.0085(5) -0.0010(6) -0.0010(5)
    C8 0.0420(7) 0.0246(6) 0.0352(7) -0.0038(5) -0.0012(6) 0.0027(5)
    C9 0.0276(6) 0.0290(6) 0.0288(6) -0.0035(5) 0.0019(5) 0.0021(5)
    C10 0.0250(6) 0.0256(6) 0.0214(6) -0.0004(4) -0.0007(4) 0.0010(4)
    C12 0.0253(6) 0.0283(6) 0.0228(6) 0.0005(5) 0.0009(5) 0.0003(4)
    C13 0.0314(6) 0.0255(6) 0.0221(6) -0.0004(5) 0.0041(5) -0.0012(4)
    C14 0.0306(6) 0.0304(6) 0.0230(6) 0.0058(5) 0.0047(5) 0.0006(5)
    C15 0.0249(6) 0.0390(7) 0.0250(6) 0.0009(5) 0.0004(5) 0.0012(5)
    C16 0.0316(6) 0.0290(6) 0.0255(6) -0.0064(5) 0.0026(5) -0.0012(5)
    C17 0.0304(6) 0.0237(6) 0.0231(6) 0.0022(4) 0.0058(5) 0.0016(4)
    C18 0.0433(8) 0.0278(7) 0.0374(7) -0.0023(5) -0.0016(6) -0.0038(5)
    C19 0.0420(8) 0.0372(8) 0.0415(8) 0.0129(6) 0.0024(6) 0.0027(6)
_geom_special_details
;
 All esds (except the esd in the dihedral angle between two l.s. planes)
 are estimated using the full covariance matrix.  The cell esds are taken
 into account individually in the estimation of esds in distances, angles
 and torsion angles; correlations between esds in cell parameters are only
 used when they are defined by crystal symmetry.  An approximate (isotropic)
 treatment of cell esds is used for estimating esds involving l.s. planes.
;
loop_
    _geom_bond_atom_site_label_1
    _geom_bond_atom_site_label_2
    _geom_bond_site_symmetry_2
    _geom_bond_distance
    _geom_bond_publ_flag
    O1 C1 . 1.1885(15) ?
    O2 C1 . 1.3554(14) ?
    O2 C17 . 1.4127(14) ?
    N1 C2 . 1.3214(15) ?
    N1 C10 . 1.3665(15) ?
    C1 C2 . 1.5053(16) ?
    C2 C3 . 1.4118(17) ?
    C3 H3 . 0.9300 ?
    C3 C4 . 1.3640(17) ?
    C4 H4 . 0.9300 ?
    C4 C5 . 1.4132(17) ?
    C5 C6 . 1.4170(17) ?
    C5 C10 . 1.4272(17) ?
    C6 H6 . 0.9300 ?
    C6 C7 . 1.3666(19) ?
    C7 H7 . 0.9300 ?
    C7 C8 . 1.4122(19) ?
    C8 H8 . 0.9300 ?
    C8 C9 . 1.3676(18) ?
    C9 H9 . 0.9300 ?
    C9 C10 . 1.4191(16) ?
    C12 H12 . 0.9300 ?
    C12 C13 . 1.3933(17) ?
    C12 C17 . 1.3806(17) ?
    C13 C14 . 1.4039(18) ?
    C13 C18 . 1.5045(17) ?
    C14 C15 . 1.3943(18) ?
    C14 C19 . 1.5077(17) ?
    C15 H15 . 0.9300 ?
    C15 C16 . 1.3918(18) ?
    C16 H16 . 0.9300 ?
    C16 C17 . 1.3809(18) ?
    C18 H18A . 0.9600 ?
    C18 H18B . 0.9600 ?
    C18 H18C . 0.9600 ?
    C19 H19A . 0.9600 ?
    C19 H19B . 0.9600 ?
    C19 H19C . 0.9600 ?
loop_
    _geom_angle_atom_site_label_1
    _geom_angle_atom_site_label_2
    _geom_angle_atom_site_label_3
    _geom_angle_site_symmetry_1
    _geom_angle_site_symmetry_3
    _geom_angle
    _geom_angle_publ_flag
    C1 O2 C17 . . 118.28(9) ?
    C2 N1 C10 . . 117.11(10) ?
    O1 C1 O2 . . 124.13(11) ?
    O1 C1 C2 . . 125.75(11) ?
    O2 C1 C2 . . 110.12(10) ?
    N1 C2 C1 . . 114.05(10) ?
    N1 C2 C3 . . 124.68(11) ?
    C3 C2 C1 . . 121.26(10) ?
    C2 C3 H3 . . 120.7 ?
    C4 C3 C2 . . 118.56(11) ?
    C4 C3 H3 . . 120.7 ?
    C3 C4 H4 . . 120.3 ?
    C3 C4 C5 . . 119.46(11) ?
    C5 C4 H4 . . 120.3 ?
    C4 C5 C6 . . 123.37(11) ?
    C4 C5 C10 . . 117.68(11) ?
    C6 C5 C10 . . 118.95(11) ?
    C5 C6 H6 . . 119.8 ?
    C7 C6 C5 . . 120.48(12) ?
    C7 C6 H6 . . 119.8 ?
    C6 C7 H7 . . 119.7 ?
    C6 C7 C8 . . 120.50(12) ?
    C8 C7 H7 . . 119.7 ?
    C7 C8 H8 . . 119.6 ?
    C9 C8 C7 . . 120.74(12) ?
    C9 C8 H8 . . 119.6 ?
    C8 C9 H9 . . 119.9 ?
    C8 C9 C10 . . 120.13(11) ?
    C10 C9 H9 . . 119.9 ?
    N1 C10 C5 . . 122.42(10) ?
    N1 C10 C9 . . 118.42(11) ?
    C9 C10 C5 . . 119.16(11) ?
    C13 C12 H12 . . 120.0 ?
    C17 C12 H12 . . 120.0 ?
    C17 C12 C13 . . 120.08(11) ?
    C12 C13 C14 . . 119.38(11) ?
    C12 C13 C18 . . 120.20(11) ?
    C14 C13 C18 . . 120.42(11) ?
    C13 C14 C19 . . 120.60(12) ?
    C15 C14 C13 . . 119.01(11) ?
    C15 C14 C19 . . 120.39(12) ?
    C14 C15 H15 . . 119.2 ?
    C16 C15 C14 . . 121.67(11) ?
    C16 C15 H15 . . 119.2 ?
    C15 C16 H16 . . 121.0 ?
    C17 C16 C15 . . 118.08(11) ?
    C17 C16 H16 . . 121.0 ?
    C12 C17 O2 . . 117.27(11) ?
    C12 C17 C16 . . 121.77(11) ?
    C16 C17 O2 . . 120.75(11) ?
    C13 C18 H18A . . 109.5 ?
    C13 C18 H18B . . 109.5 ?
    C13 C18 H18C . . 109.5 ?
    H18A C18 H18B . . 109.5 ?
    H18A C18 H18C . . 109.5 ?
    H18B C18 H18C . . 109.5 ?
    C14 C19 H19A . . 109.5 ?
    C14 C19 H19B . . 109.5 ?
    C14 C19 H19C . . 109.5 ?
    H19A C19 H19B . . 109.5 ?
    H19A C19 H19C . . 109.5 ?
    H19B C19 H19C . . 109.5 ?
loop_
    _geom_torsion_atom_site_label_1
    _geom_torsion_atom_site_label_2
    _geom_torsion_atom_site_label_3
    _geom_torsion_atom_site_label_4
    _geom_torsion_site_symmetry_1
    _geom_torsion_site_symmetry_2
    _geom_torsion_site_symmetry_3
    _geom_torsion_site_symmetry_4
    _geom_torsion
    _geom_torsion_publ_flag
    O1 C1 C2 N1 . . . . 18.18(18) ?
    O1 C1 C2 C3 . . . . -162.66(13) ?
    O2 C1 C2 N1 . . . . -160.96(10) ?
    O2 C1 C2 C3 . . . . 18.20(16) ?
    N1 C2 C3 C4 . . . . 1.69(19) ?
    C1 O2 C17 C12 . . . . 118.93(12) ?
    C1 O2 C17 C16 . . . . -66.23(14) ?
    C1 C2 C3 C4 . . . . -177.37(11) ?
    C2 N1 C10 C5 . . . . 1.18(17) ?
    C2 N1 C10 C9 . . . . -178.52(11) ?
    C2 C3 C4 C5 . . . . 1.36(18) ?
    C3 C4 C5 C6 . . . . 176.44(12) ?
    C3 C4 C5 C10 . . . . -2.87(18) ?
    C4 C5 C6 C7 . . . . -179.76(12) ?
    C4 C5 C10 N1 . . . . 1.64(18) ?
    C4 C5 C10 C9 . . . . -178.66(11) ?
    C5 C6 C7 C8 . . . . -1.0(2) ?
    C6 C5 C10 N1 . . . . -177.69(11) ?
    C6 C5 C10 C9 . . . . 2.00(18) ?
    C6 C7 C8 C9 . . . . 1.0(2) ?
    C7 C8 C9 C10 . . . . 0.58(19) ?
    C8 C9 C10 N1 . . . . 177.64(11) ?
    C8 C9 C10 C5 . . . . -2.07(18) ?
    C10 N1 C2 C1 . . . . 176.20(10) ?
    C10 N1 C2 C3 . . . . -2.92(18) ?
    C10 C5 C6 C7 . . . . -0.47(19) ?
    C12 C13 C14 C15 . . . . 0.89(18) ?
    C12 C13 C14 C19 . . . . -179.61(11) ?
    C13 C12 C17 O2 . . . . 174.15(10) ?
    C13 C12 C17 C16 . . . . -0.63(18) ?
    C13 C14 C15 C16 . . . . -0.78(18) ?
    C14 C15 C16 C17 . . . . -0.04(18) ?
    C15 C16 C17 O2 . . . . -173.85(10) ?
    C15 C16 C17 C12 . . . . 0.75(18) ?
    C17 O2 C1 O1 . . . . -1.63(18) ?
    C17 O2 C1 C2 . . . . 177.53(10) ?
    C17 C12 C13 C14 . . . . -0.21(18) ?
    C17 C12 C13 C18 . . . . 178.94(11) ?
    C18 C13 C14 C15 . . . . -178.26(11) ?
    C18 C13 C14 C19 . . . . 1.24(18) ?
    C19 C14 C15 C16 . . . . 179.73(11) ?
loop_
    _geom_hbond_atom_site_label_D
    _geom_hbond_atom_site_label_H
    _geom_hbond_atom_site_label_A
    _geom_hbond_site_symmetry_A
    _geom_hbond_distance_DH
    _geom_hbond_distance_HA
    _geom_hbond_distance_DA
    _geom_hbond_angle_DHA
    C8 H8 O1 2_545 0.93 2.48 3.2735(16) 143.7
_shelx_hkl_checksum     53765
_shelx_res_checksum     81907
_iucr_refine_instructions_details
;
TITL SNR-4 in P21/c #14
CELL 1.54184 6.19172 15.41965 14.6585 90 90.7609 90
ZERR 4 0.00017 0.00044 0.00038 0 0.0025 0
LATT 1
SYMM -X,0.5+Y,0.5-Z
SFAC C H N O
UNIT 76 60 4 8
EQIV $1 -X,-0.5+Y,0.5-Z
L.S. 10
PLAN  10
HTAB C8 O1_$1
REM reset to P21/c #14
BOND $H
MORE -1
fmap 2
acta
CONF
OMIT 3 0 4
OMIT -3 1 4
REM <HKL>I:\fazal\SNR-4\SNR-4-MK\snr-4.hkl</HKL>
WGHT    0.071600    0.180500
EXTI    0.004775
FVAR       6.15822
O1    4    0.036724    0.482061    0.207793    11.00000    0.04743    0.03550 =
         0.05499    0.01202    0.02682    0.00993
O2    4    0.268156    0.536578    0.105686    11.00000    0.03392    0.02329 =
         0.03352    0.00413    0.00827    0.00277
N1    3    0.236067    0.322801    0.185459    11.00000    0.02423    0.02604 =
         0.02400    0.00165    0.00187   -0.00066
C1    1    0.192032    0.474069    0.161761    11.00000    0.02912    0.02568 =
         0.02581    0.00010    0.00252   -0.00208
C2    1    0.330356    0.394054    0.155624    11.00000    0.02694    0.02558 =
         0.02152    0.00119    0.00004   -0.00144
C3    1    0.540411    0.397532    0.119495    11.00000    0.02824    0.02866 =
         0.02898    0.00463    0.00213   -0.00517
AFIX  43
H3    2    0.599603    0.450002    0.101021    11.00000   -1.20000
AFIX   0
C4    1    0.654656    0.322265    0.112273    11.00000    0.02231    0.03563 =
         0.02815    0.00331    0.00404   -0.00122
AFIX  43
H4    2    0.794499    0.322937    0.089904    11.00000   -1.20000
AFIX   0
C5    1    0.558774    0.243253    0.139062    11.00000    0.02590    0.02946 =
         0.02209    0.00096   -0.00076    0.00100
C6    1    0.660487    0.161513    0.129350    11.00000    0.02904    0.03616 =
         0.02933    0.00022    0.00237    0.00590
AFIX  43
H6    2    0.797596    0.158279    0.104427    11.00000   -1.20000
AFIX   0
C7    1    0.558557    0.087401    0.156344    11.00000    0.04376    0.02734 =
         0.03617   -0.00100   -0.00099    0.00849
AFIX  43
H7    2    0.625839    0.034013    0.148742    11.00000   -1.20000
AFIX   0
C8    1    0.351833    0.091268    0.195693    11.00000    0.04199    0.02461 =
         0.03518    0.00268   -0.00116   -0.00378
AFIX  43
H8    2    0.285219    0.040427    0.214642    11.00000   -1.20000
AFIX   0
C9    1    0.248489    0.168939    0.206248    11.00000    0.02755    0.02901 =
         0.02876    0.00206    0.00188   -0.00351
AFIX  43
H9    2    0.112936    0.170696    0.232763    11.00000   -1.20000
AFIX   0
C10   1    0.347684    0.246855    0.176821    11.00000    0.02496    0.02560 =
         0.02138    0.00104   -0.00069   -0.00044
C12   1    0.261694    0.690081    0.125483    11.00000    0.02526    0.02831 =
         0.02275    0.00034    0.00091    0.00048
AFIX  43
H12   2    0.399510    0.686334    0.151186    11.00000   -1.20000
AFIX   0
C13   1    0.164687    0.770849    0.113233    11.00000    0.03142    0.02545 =
         0.02210   -0.00116    0.00408   -0.00045
C14   1   -0.043120    0.775608    0.074072    11.00000    0.03065    0.03043 =
         0.02300    0.00060    0.00472    0.00576
C15   1   -0.148626    0.699033    0.049544    11.00000    0.02486    0.03904 =
         0.02496    0.00121    0.00040    0.00087
AFIX  43
H15   2   -0.287001    0.701982    0.024276    11.00000   -1.20000
AFIX   0
C16   1   -0.052108    0.618291    0.061916    11.00000    0.03163    0.02898 =
         0.02552   -0.00123    0.00256   -0.00641
AFIX  43
H16   2   -0.123990    0.567612    0.045344    11.00000   -1.20000
AFIX   0
C17   1    0.153472    0.615606    0.099510    11.00000    0.03036    0.02373 =
         0.02306    0.00157    0.00582    0.00215
C18   1    0.280659    0.852013    0.142959    11.00000    0.04330    0.02779 =
         0.03742   -0.00375   -0.00158   -0.00233
AFIX 137
H18A  2    0.419669    0.837048    0.168114    11.00000   -1.50000
H18B  2    0.197434    0.881274    0.188385    11.00000   -1.50000
H18C  2    0.298873    0.889507    0.091348    11.00000   -1.50000
AFIX   0
C19   1   -0.151702    0.862102    0.059404    11.00000    0.04203    0.03717 =
         0.04152    0.00266    0.00240    0.01287
AFIX 137
H19A  2   -0.173232    0.889723    0.117268    11.00000   -1.50000
H19B  2   -0.288823    0.853521    0.029420    11.00000   -1.50000
H19C  2   -0.062190    0.898137    0.022185    11.00000   -1.50000
AFIX   0
HKLF 4
REM  SNR-4 in P21/c #14
REM R1 =  0.0419 for    2387 Fo > 4sig(Fo)  and  0.0467 for all    2740 data
REM    193 parameters refined using      0 restraints
END
WGHT      0.0716      0.1805
REM Highest difference peak  0.277,  deepest hole -0.243,  1-sigma level  0.054
Q1    1   0.4537  0.2459  0.1575  11.00000  0.05    0.28
Q2    1   0.3019  0.2062  0.2017  11.00000  0.05    0.25
Q3    1   0.4514  0.4003  0.1590  11.00000  0.05    0.21
Q4    1   0.1305  0.3165  0.2201  11.00000  0.05    0.20
Q5    1   0.4128  0.3977  0.1265  11.00000  0.05    0.20
Q6    1   0.5937  0.2797  0.1216  11.00000  0.05    0.20
Q7    1   0.2785  0.4326  0.1567  11.00000  0.05    0.20
Q8    1   0.1581  0.4902  0.2161  11.00000  0.05    0.19
Q9    1  -0.0745  0.7412  0.0582  11.00000  0.05    0.19
Q10   1  -0.0628  0.9060  0.0449  11.00000  0.05    0.18
;
