# Supplementary material for: 3,4-Di­methyl­phenyl quinoline-2-carboxyl­ate
Source: Acta Crystallogr Sect E Struct Rep Online. 2013 Nov 30;69(Pt 12):o1853–4. doi: 10.1107/S1600536813032157 (PMC3885092; doi:10.1107/S1600536813032157)
Supplement: Supplementary file 2 [file e-69-o1853-Isup2.hkl]

#
# h,k,l, Fc-squared, Fo-squared, sigma(Fo-squared), status flag
#
data_I
_shelx_refln_list_code          4
_shelx_F_calc_maximum      180.70
_exptl_crystal_F_000       584.00
_reflns_d_resolution_high  0.8091

loop_
 _space_group_symop_operation_xyz
 'x, y, z'
 '-x, y+1/2, -z+1/2'
 '-x, -y, -z'
 'x, -y-1/2, z-1/2'

_cell_length_a     6.1917
_cell_length_b    15.4196
_cell_length_c    14.6585
_cell_angle_alpha  90.000
_cell_angle_beta   90.761
_cell_angle_gamma  90.000

_shelx_F_squared_multiplier     1.000

loop_
 _refln_index_h
 _refln_index_k
 _refln_index_l
 _refln_F_squared_calc
 _refln_F_squared_meas
 _refln_F_squared_sigma
 _refln_observed_status
   1   0   0          4.70          7.18         2.01 o
   2   0   0       6558.16       6415.33        71.37 o
   3   0   0        376.18        394.20        35.39 o
   4   0   0         78.15         59.89         5.21 o
   5   0   0          0.45          1.85         0.87 o
   6   0   0        112.22         93.09         5.51 o
   7   0   0          6.16         13.16         2.73 o
   1   1   0          4.56          8.15         0.67 o
   2   1   0       2548.56       2668.12        54.21 o
   3   1   0          5.95          6.66         1.25 o
   4   1   0        509.76        677.25        36.73 o
   5   1   0          3.48          3.69         0.86 o
   6   1   0        347.99        308.77         7.39 o
   7   1   0          8.81          7.44         1.24 o
   0   2   0       4607.74       3591.50        77.88 o
   1   2   0        223.15        280.07        15.95 o
   2   2   0        864.81        864.67        23.90 o
   3   2   0         38.62         46.08         2.27 o
   4   2   0        186.55        192.17         6.46 o
   5   2   0          0.14          0.44         0.45 o
   6   2   0          9.05          8.48         1.42 o
   7   2   0          0.07         -0.19         0.76 o
   1   3   0          4.08          8.86         0.97 o
   2   3   0        116.92        118.12         4.03 o
   3   3   0         26.45         20.29         1.54 o
   4   3   0         26.54         25.07         2.58 o
   5   3   0         91.28         84.26         4.13 o
   6   3   0         58.42         62.51         3.70 o
   7   3   0         10.80         11.29         1.69 o
   0   4   0       1403.15       1341.79        45.27 o
   1   4   0        824.94        865.63        32.53 o
   2   4   0        471.05        468.69        22.56 o
   3   4   0          7.09          6.73         0.96 o
   4   4   0         99.28         95.64         8.62 o
   5   4   0        153.01        137.61         5.44 o
   6   4   0          8.60          6.21         1.30 o
   7   4   0          0.18          1.30         0.72 o
   1   5   0          0.13          1.25         0.31 o
   2   5   0        491.10        503.54        21.07 o
   3   5   0        118.51        135.47        20.61 o
   4   5   0        634.52        640.05        43.94 o
   5   5   0        403.07        383.39         9.59 o
   6   5   0        150.86        146.00         6.09 o
   7   5   0         74.34         80.24         4.18 o
   0   6   0        408.61        385.29        11.98 o
   1   6   0       1491.18       1628.24        34.27 o
   2   6   0       3452.62       3872.48        63.89 o
   3   6   0         68.87         67.44         5.14 o
   4   6   0        517.94        516.96        32.28 o
   5   6   0          0.17          2.21         0.96 o
   6   6   0         68.19         61.01         4.45 o
   7   6   0         10.12         11.52         1.57 o
   1   7   0        172.85        226.42         7.77 o
   2   7   0       2559.08       2575.78        38.88 o
   3   7   0         29.99         24.74         2.55 o
   4   7   0       2949.84       2837.77       133.26 o
   5   7   0        292.53        260.50        11.88 o
   6   7   0         58.01         52.49         4.05 o
   7   7   0          0.11          0.75         0.64 o
   0   8   0        412.79        464.94        45.25 o
   1   8   0        318.15        304.70         8.87 o
   2   8   0       1213.64       1422.16        29.61 o
   3   8   0          3.61          2.56         0.92 o
   4   8   0        203.38        188.91         7.83 o
   5   8   0          3.61          4.10         1.47 o
   6   8   0        103.90        100.74         5.44 o
   1   9   0        101.21        120.50         3.85 o
   2   9   0         38.99         40.29         2.28 o
   3   9   0        244.37        225.47         8.39 o
   4   9   0          1.01          1.29         0.86 o
   5   9   0          3.87          3.01         1.30 o
   6   9   0         62.84         67.39         4.16 o
   0  10   0         61.07         69.41         6.23 o
   1  10   0         53.97         58.78         3.59 o
   2  10   0        298.15        309.10         9.94 o
   3  10   0         21.40         22.96         1.65 o
   4  10   0          5.69          7.45         1.30 o
   5  10   0          0.12          0.65         0.64 o
   6  10   0         11.39         10.38         1.58 o
   1  11   0         12.36         11.24         1.56 o
   2  11   0          4.90          5.46         1.14 o
   3  11   0        286.10        237.76         9.44 o
   4  11   0         54.95         52.24         3.97 o
   5  11   0          4.66          3.98         0.90 o
   6  11   0         25.49         23.28         2.62 o
   0  12   0        142.34        168.48        10.93 o
   1  12   0        900.10        910.01        24.66 o
   2  12   0          1.54          2.79         0.92 o
   3  12   0        149.13        114.12         5.04 o
   4  12   0          2.61          2.22         0.79 o
   5  12   0          2.72          2.46         1.02 o
   1  13   0        125.76        137.63         5.57 o
   2  13   0          0.64          2.22         0.75 o
   3  13   0        298.81        246.49        11.63 o
   4  13   0         87.16         75.13         3.28 o
   5  13   0          1.74          3.25         0.97 o
   0  14   0       1435.29       1419.30        26.92 o
   1  14   0        195.16        182.17         6.44 o
   2  14   0        221.47        185.46         6.53 o
   3  14   0         57.66         45.09         3.84 o
   4  14   0         28.63         28.89         2.24 o
   5  14   0          0.08          0.07         0.77 o
   1  15   0          2.89          2.30         0.93 o
   2  15   0         37.43         39.29         2.44 o
   3  15   0         19.20         13.67         1.39 o
   4  15   0         16.30         13.04         1.36 o
   0  16   0         91.96         94.10         7.34 o
   1  16   0         15.14         12.87         1.39 o
   2  16   0          2.82          2.01         0.71 o
   3  16   0         13.63         14.39         1.22 o
   4  16   0         25.42         28.00         3.02 o
   1  17   0         39.52         44.70         2.29 o
   2  17   0         29.06         36.58         2.24 o
   3  17   0         22.19         19.50         1.45 o
   0  18   0         14.05         15.60         1.72 o
   1  18   0         40.44         48.11         2.82 o
   2  18   0          8.52          9.16         0.94 o
  -7   1   1         14.84         15.28         2.10 o
  -6   1   1         10.45          9.83         1.52 o
  -5   1   1         20.34         25.20         1.71 o
  -4   1   1         98.42         81.84         9.29 o
  -3   1   1         17.79         18.92         1.47 o
  -2   1   1        144.43        148.25         4.92 o
  -1   1   1       3514.16       3287.58       179.67 o
   0   1   1       3352.42       3053.62        84.61 o
   1   1   1        453.86        479.20         5.10 o
   2   1   1        934.67        919.67        25.44 o
   3   1   1          8.17          6.93         0.73 o
   4   1   1        144.79        148.17         8.46 o
   5   1   1         44.55         44.71         2.09 o
   6   1   1         12.44          9.64         1.27 o
   7   1   1         16.20         16.14         1.42 o
  -7   2   1         29.45         24.14         2.00 o
  -6   2   1          0.00         -0.21         0.89 o
  -5   2   1          4.30          3.51         0.83 o
  -4   2   1         12.18         11.40         1.39 o
  -3   2   1         37.89         33.32         2.56 o
  -2   2   1         30.38         35.96         1.68 o
  -1   2   1        153.93        135.50        11.91 o
   0   2   1         19.54         17.86         1.02 o
   1   2   1          2.28          1.44         0.55 o
   2   2   1         74.93         70.66         4.06 o
   3   2   1          0.00         -0.19         0.50 o
   4   2   1        271.11        274.53         6.97 o
   5   2   1         12.74          9.76         1.34 o
   6   2   1        101.43         97.91         4.78 o
   7   2   1          0.03          0.24         0.74 o
  -7   3   1         31.15         33.90         2.33 o
  -6   3   1          5.06          5.96         1.26 o
  -5   3   1         67.73         63.48         3.61 o
  -4   3   1        214.81        217.63         7.84 o
  -3   3   1         68.60         65.65         2.81 o
  -2   3   1          0.16          2.93         0.53 o
  -1   3   1       1053.46        964.49        34.62 o
   0   3   1        416.63        396.20         9.68 o
   1   3   1        295.67        316.82        23.20 o
   2   3   1        446.04        421.64         6.73 o
   3   3   1          0.92          0.88         0.48 o
   4   3   1          1.27          0.59         0.65 o
   5   3   1         30.97         31.44         2.22 o
   6   3   1          4.54          5.65         1.70 o
   7   3   1          2.01          1.42         0.89 o
  -7   4   1          0.37          0.00         0.61 o
  -6   4   1         54.36         58.59         3.59 o
  -5   4   1         25.71         26.86         2.02 o
  -4   4   1         22.12         20.74         2.07 o
  -3   4   1        129.43        104.45         3.16 o
  -2   4   1        235.83        240.43         7.23 o
  -1   4   1        900.65        932.38        37.16 o
   0   4   1        107.60         99.26         1.93 o
   1   4   1          2.86          3.33         0.39 o
   2   4   1         12.22          8.24         0.77 o
   3   4   1         26.92         22.61         2.38 o
   4   4   1         88.96         84.73         4.89 o
   5   4   1         18.31         17.30         1.89 o
   6   4   1         97.37         98.93         5.52 o
   7   4   1          6.07          7.06         1.72 o
  -7   5   1          3.84          4.79         1.14 o
  -6   5   1         19.80         18.13         2.56 o
  -5   5   1        507.42        470.31        13.02 o
  -4   5   1        102.19         88.93         5.14 o
  -3   5   1         42.17         48.64         3.65 o
  -2   5   1       1121.78       1161.43        15.44 o
  -1   5   1         63.29         67.86         5.24 o
   0   5   1        280.80        296.70         3.90 o
   1   5   1        531.04        558.50        13.65 o
   2   5   1       1144.94       1215.43        41.48 o
   3   5   1          5.68          6.32         1.23 o
   4   5   1         45.10         37.37         3.30 o
   5   5   1        386.72        362.88        10.15 o
   6   5   1        147.62        150.10         5.71 o
   7   5   1         10.13         14.52         3.40 o
  -7   6   1         99.75        115.23         4.74 o
  -6   6   1        185.29        187.06        10.34 o
  -5   6   1       1199.15       1098.05        27.40 o
  -4   6   1        746.28        724.81        16.70 o
  -3   6   1        258.87        235.45         7.79 o
  -2   6   1        145.25        166.18         6.89 o
  -1   6   1       1299.04       1356.24        32.67 o
   0   6   1          0.16          1.14         0.32 o
   1   6   1       1198.31       1289.56        26.15 o
   2   6   1       3189.99       3795.31        87.44 o
   3   6   1         78.21         85.47         4.62 o
   4   6   1       1511.95       1434.24        26.69 o
   5   6   1         39.96         37.39         2.85 o
   6   6   1          0.87          1.25         1.02 o
   7   6   1          5.22          4.28         1.34 o
  -7   7   1          0.70          1.52         0.60 o
  -6   7   1         25.41         27.12         2.94 o
  -5   7   1         89.45         90.28         5.60 o
  -4   7   1          1.61          1.40         1.21 o
  -3   7   1        163.71        157.13         6.43 o
  -2   7   1       1537.75       1682.78        39.82 o
  -1   7   1        347.78        440.53         7.98 o
   0   7   1         19.57         13.53         1.06 o
   1   7   1          3.18         12.63         3.79 o
   2   7   1        166.93        194.53        15.22 o
   3   7   1         24.13         23.70         2.54 o
   4   7   1         22.69         26.74         3.00 o
   5   7   1        586.19        569.98        48.52 o
   6   7   1         58.93         63.01         6.60 o
   7   7   1         89.72         98.52         4.09 o
  -6   8   1         27.53         24.13         2.71 o
  -5   8   1         29.69         28.19         3.19 o
  -4   8   1         69.20         69.14         9.50 o
  -3   8   1         57.52         56.80        10.45 o
  -2   8   1        153.15        163.54         5.21 o
  -1   8   1        251.04        252.03         7.67 o
   0   8   1        228.76        216.03         5.22 o
   1   8   1         20.22         29.54         2.07 o
   2   8   1         66.58         84.92         4.60 o
   3   8   1         17.83         12.88         1.97 o
   4   8   1          3.24          4.33         1.24 o
   5   8   1        176.17        173.88         8.06 o
   6   8   1         48.20         59.02         4.12 o
  -6   9   1         16.75         21.38         2.40 o
  -5   9   1         11.34         11.32         1.62 o
  -4   9   1         14.87         13.01         2.14 o
  -3   9   1         27.50         28.87         4.04 o
  -2   9   1         48.23         45.29         2.41 o
  -1   9   1          0.84          2.57         0.60 o
   0   9   1          1.41          1.59         0.92 o
   1   9   1          6.98          6.46         1.12 o
   2   9   1          5.35          5.94         1.60 o
   3   9   1         56.20         60.96         4.30 o
   4   9   1         78.78         77.15         5.06 o
   5   9   1         20.27         16.21         2.40 o
   6   9   1         14.27         17.36         2.20 o
  -6  10   1          1.17         -0.08         0.64 o
  -5  10   1         37.02         39.94         2.85 o
  -4  10   1          0.16         -0.25         0.67 o
  -3  10   1          0.02          0.95         0.56 o
  -2  10   1        100.90        104.57         3.91 o
  -1  10   1        122.81        128.74         5.68 o
   0  10   1        530.86        534.63        29.49 o
   1  10   1         82.21         76.96         3.23 o
   2  10   1          6.77          8.35         1.38 o
   3  10   1          3.32          3.38         0.75 o
   4  10   1          7.01          8.44         1.72 o
   5  10   1          3.37          3.01         2.14 o
   6  10   1         82.82        102.88         4.74 o
  -6  11   1         25.58         31.30         2.08 o
  -5  11   1         26.53         24.99         2.17 o
  -4  11   1         13.79         12.49         1.31 o
  -3  11   1         80.43         64.61         3.72 o
  -2  11   1          5.03          3.07         0.94 o
  -1  11   1         74.27         62.80         4.38 o
   0  11   1        539.76        577.24        67.82 o
   1  11   1         16.77         13.06         1.42 o
   2  11   1         48.61         51.94         3.30 o
   3  11   1          0.13          0.79         0.60 o
   4  11   1          1.56          1.29         0.88 o
   5  11   1         17.24         16.36         1.84 o
   6  11   1         45.45         47.94         3.86 o
  -5  12   1         13.82         14.43         1.48 o
  -4  12   1          5.17          2.64         0.89 o
  -3  12   1          2.28          1.31         0.68 o
  -2  12   1          1.23          1.03         0.56 o
  -1  12   1          4.79          5.25         1.13 o
   0  12   1         23.65         24.69         2.94 o
   1  12   1        107.82         97.48         5.80 o
   2  12   1        359.92        322.29         8.54 o
   3  12   1        103.95         87.34         5.13 o
   4  12   1         30.80         22.98         2.15 o
   5  12   1          5.69          6.99         2.12 o
  -5  13   1         19.97         26.74         1.77 o
  -4  13   1         10.58         11.42         1.39 o
  -3  13   1        337.87        253.44         7.77 o
  -2  13   1         85.24         67.74         3.39 o
  -1  13   1        551.04        534.01        10.18 o
   0  13   1       2468.80       2549.77        30.61 o
   1  13   1        227.31        197.94         8.25 o
   2  13   1        142.46        114.22         4.74 o
   3  13   1        308.54        267.59         7.99 o
   4  13   1          0.47          0.83         0.93 o
   5  13   1          5.42          4.42         1.08 o
  -4  14   1        167.70        144.79         5.02 o
  -3  14   1          1.66          1.84         0.97 o
  -2  14   1          6.87          7.65         2.17 o
  -1  14   1        114.71        110.35         4.97 o
   0  14   1         45.12         43.02         2.67 o
   1  14   1        783.99        776.46        17.80 o
   2  14   1          3.90          0.85         0.94 o
   3  14   1         97.60         76.59         5.02 o
   4  14   1          2.68          1.01         0.73 o
   5  14   1          2.48          2.82         0.58 o
  -4  15   1         33.51         35.86         2.18 o
  -3  15   1          1.97          2.51         0.84 o
  -2  15   1         17.36         17.81         1.65 o
  -1  15   1          1.11          2.87         1.08 o
   0  15   1          0.94          0.05         0.67 o
   1  15   1         44.62         44.54         3.06 o
   2  15   1          8.55          7.47         1.32 o
   3  15   1          1.16          1.19         0.83 o
   4  15   1         13.29          9.79         0.94 o
  -4  16   1         13.80         16.15         2.24 o
  -3  16   1          1.11          0.81         1.17 o
  -2  16   1          0.49          1.19         0.72 o
  -1  16   1         18.35         18.95         1.64 o
   0  16   1         10.29         10.99         1.87 o
   1  16   1        118.36        120.77         4.17 o
   2  16   1          0.57          0.62         0.62 o
   3  16   1          5.69          3.57         0.76 o
   4  16   1         10.91         13.21         1.38 o
  -3  17   1         10.37         14.19         1.59 o
  -2  17   1          1.54          3.39         1.18 o
  -1  17   1          3.15          3.75         0.78 o
   0  17   1         20.67         17.53         2.06 o
   1  17   1          1.27          1.63         0.73 o
   2  17   1          7.77          8.43         1.14 o
   3  17   1         28.11         36.94         2.08 o
  -2  18   1         28.91         38.00         1.92 o
  -1  18   1         18.96         28.61         1.71 o
   0  18   1         32.21         33.68         1.74 o
   1  18   1         10.33         10.51         1.40 o
   2  18   1          0.16          0.09         0.54 o
   0  19   1          1.80          2.68         0.86 o
  -7   0   2         18.83         20.08         3.44 o
  -6   0   2         70.22         52.16         5.95 o
  -5   0   2         67.78         59.26         5.90 o
  -4   0   2          5.21          5.50         1.93 o
  -3   0   2      12411.84      15329.42       257.87 o
  -2   0   2       1222.75       1212.42        17.47 o
  -1   0   2      21723.23      20380.85       333.51 o
   0   0   2       1542.56       1479.77        49.46 o
   1   0   2       2137.94       2487.62        30.54 o
   2   0   2         11.12         10.75         0.95 o
   3   0   2       3193.29       3349.35        44.68 o
   4   0   2        776.45        719.61        21.16 o
   5   0   2         10.56         16.07         2.17 o
   6   0   2          5.43          1.84         1.09 o
   7   0   2        451.51        458.39        11.27 o
  -7   1   2        419.33        384.56        10.67 o
  -6   1   2         52.16         46.34         3.96 o
  -5   1   2          2.15          1.04         1.63 o
  -4   1   2         14.95         19.44         2.16 o
  -3   1   2         14.73         17.76         1.44 o
  -2   1   2        345.18        341.93         5.35 o
  -1   1   2       8352.29       8098.11        97.66 o
   0   1   2        231.54        255.17         6.03 o
   1   1   2      18430.16      19213.64       732.66 o
   2   1   2       1684.61       1737.76        27.52 o
   3   1   2       3039.60       3356.49        89.01 o
   4   1   2         67.29         77.00         3.45 o
   5   1   2         13.61         12.44         1.20 o
   6   1   2          3.55          2.50         0.72 o
   7   1   2         78.99         72.71         2.89 o
  -7   2   2         42.07         40.54         3.16 o
  -6   2   2         28.62         24.58         2.32 o
  -5   2   2          5.08          5.22         1.07 o
  -4   2   2        205.90        204.90         7.27 o
  -3   2   2         70.37         89.80         3.27 o
  -2   2   2        581.81        616.99         8.76 o
  -1   2   2        511.09        546.33        23.43 o
   0   2   2       1022.34        946.72        10.46 o
   1   2   2       3510.72       3260.82        96.28 o
   2   2   2        910.12        885.79        16.30 o
   3   2   2        124.90        137.88         4.41 o
   4   2   2         20.39         22.30         1.85 o
   5   2   2         33.97         28.01         2.03 o
   6   2   2        118.22        123.12         5.26 o
   7   2   2        106.79        102.05         3.37 o
  -7   3   2          0.20          0.24         0.57 o
  -6   3   2         49.11         49.42         3.29 o
  -5   3   2          6.14          5.51         1.14 o
  -4   3   2          6.13          7.95         1.20 o
  -3   3   2         18.52         17.48         1.29 o
  -2   3   2        305.26        282.18        12.57 o
  -1   3   2          5.83          7.21         0.60 o
   0   3   2        523.39        541.98         8.46 o
   1   3   2        573.50        593.96        12.12 o
   2   3   2        599.65        623.64        11.05 o
   3   3   2          6.11         10.52         1.06 o
   4   3   2         12.70         10.39         1.39 o
   5   3   2         41.84         37.17         2.73 o
   6   3   2         46.65         47.83         2.75 o
   7   3   2         16.76         19.48         3.29 o
  -7   4   2         36.98         38.94         2.07 o
  -6   4   2          1.15          0.52         0.93 o
  -5   4   2         21.58         17.80         1.98 o
  -4   4   2          0.03          0.53         1.01 o
  -3   4   2         32.97         36.43         1.89 o
  -2   4   2        100.88        100.54         3.91 o
  -1   4   2        136.22        163.59         2.84 o
   0   4   2        487.77        499.99         7.39 o
   1   4   2       2417.95       2512.61        36.22 o
   2   4   2       1128.94       1020.02        17.90 o
   3   4   2         16.06         12.93         1.46 o
   4   4   2         71.15         66.63         4.33 o
   5   4   2          2.41          1.49         0.86 o
   6   4   2         96.60         95.30         4.95 o
   7   4   2         14.91         15.50         1.89 o
  -7   5   2        112.30        130.84         4.30 o
  -6   5   2          4.70          3.60         1.21 o
  -5   5   2         23.17         19.42         1.82 o
  -4   5   2          0.33         -0.28         0.63 o
  -3   5   2         16.44         18.25         1.39 o
  -2   5   2        729.22        759.09        13.72 o
  -1   5   2          3.64          3.30         0.85 o
   0   5   2        191.34        165.83         7.29 o
   1   5   2        429.17        504.17        38.27 o
   2   5   2        695.71        712.60        94.27 o
   3   5   2        365.70        436.57        14.70 o
   4   5   2        152.62        139.71        24.88 o
   5   5   2        179.50        168.68         7.30 o
   6   5   2          2.15          3.10         1.38 o
   7   5   2          0.34          0.73         0.77 o
  -7   6   2         34.81         38.61         2.17 o
  -6   6   2          7.00          7.39         1.38 o
  -5   6   2       2140.16       2058.18       132.91 o
  -4   6   2       1563.42       1533.22        27.52 o
  -3   6   2          2.42          6.80         1.01 o
  -2   6   2        109.91        139.83         5.96 o
  -1   6   2       1261.86       1377.35        18.95 o
   0   6   2        266.43        286.32         5.89 o
   1   6   2       1305.09       1342.57        17.11 o
   2   6   2        131.53        162.16        18.83 o
   3   6   2         60.04         72.02         3.46 o
   4   6   2          4.96          5.63         1.51 o
   5   6   2       2684.69       2763.93        42.63 o
   6   6   2        326.58        335.28        10.71 o
   7   6   2         47.74         60.40         8.10 o
  -7   7   2        155.26        188.70         8.28 o
  -6   7   2        228.21        237.24        13.59 o
  -5   7   2       1417.92       1367.93        91.41 o
  -4   7   2         55.50         55.17         4.13 o
  -3   7   2        270.09        280.02         9.05 o
  -2   7   2        144.40        149.25         4.75 o
  -1   7   2       5350.55       6123.20        79.00 o
   0   7   2          0.00          0.29         0.41 o
   1   7   2       1969.80       2055.84       152.39 o
   2   7   2        593.90        720.06        40.42 o
   3   7   2          4.12          7.97         1.53 o
   4   7   2         47.81         43.10         3.56 o
   5   7   2        120.05        124.25         6.50 o
   6   7   2          9.83          7.00         1.78 o
   7   7   2         32.37         30.85         2.18 o
  -6   8   2         17.34         19.70         1.88 o
  -5   8   2        860.96        842.71        28.62 o
  -4   8   2        179.05        154.53         7.18 o
  -3   8   2          2.35          0.51         0.75 o
  -2   8   2         66.13         61.74         2.32 o
  -1   8   2        149.61        189.94         7.12 o
   0   8   2         12.45         18.82         1.62 o
   1   8   2          2.42          1.52         0.77 o
   2   8   2          7.20         11.06         1.76 o
   3   8   2        202.21        214.75         9.58 o
   4   8   2          3.04          4.14         1.18 o
   5   8   2        985.36        959.52        20.65 o
   6   8   2         98.83        101.31         5.31 o
  -6   9   2          2.29          2.70         0.79 o
  -5   9   2         61.34         59.43         4.42 o
  -4   9   2         22.76         22.59         1.93 o
  -3   9   2         12.92         13.20         1.58 o
  -2   9   2        260.75        272.67         9.75 o
  -1   9   2         71.67         66.40         4.45 o
   0   9   2        255.61        278.33         9.69 o
   1   9   2         36.53         29.89         3.24 o
   2   9   2         32.54         34.81         3.12 o
   3   9   2         14.03         12.73         1.98 o
   4   9   2          5.89          3.78         0.92 o
   5   9   2         73.62         78.16         9.34 o
   6   9   2          2.75          2.93         1.49 o
  -6  10   2         19.76         22.14         1.90 o
  -5  10   2         71.07         72.60         3.86 o
  -4  10   2          3.49          4.54         0.91 o
  -3  10   2          0.12          0.49         0.80 o
  -2  10   2          6.63          9.54         1.53 o
  -1  10   2          0.54          1.06         0.68 o
   0  10   2          0.17          0.97         1.06 o
   1  10   2          6.32          6.34         1.15 o
   2  10   2          0.65          1.16         0.79 o
   3  10   2         43.48         43.67         2.91 o
   4  10   2          3.59          2.21         0.82 o
   5  10   2         51.12         53.75         4.62 o
   6  10   2          8.46          9.31         1.48 o
  -5  11   2          7.08          8.80         1.57 o
  -4  11   2          3.92          2.29         0.66 o
  -3  11   2          0.72          0.50         0.78 o
  -2  11   2         50.67         52.42         4.30 o
  -1  11   2          0.18          1.87         0.91 o
   0  11   2        545.76        566.94        13.86 o
   1  11   2         23.97         20.00         2.04 o
   2  11   2         63.67         65.09         4.78 o
   3  11   2         10.02         11.01         1.56 o
   4  11   2         28.62         24.65         2.34 o
   5  11   2          1.75          2.23         1.56 o
   6  11   2         10.47         13.44         2.07 o
  -5  12   2          0.46          1.24         1.75 o
  -4  12   2         52.15         38.86         2.51 o
  -3  12   2          1.28          0.68         1.39 o
  -2  12   2        214.12        179.81         4.94 o
  -1  12   2        101.44        103.06         3.38 o
   0  12   2       1020.14       1029.58        22.59 o
   1  12   2         21.49         21.09         1.80 o
   2  12   2         21.69         17.88         1.94 o
   3  12   2          9.01          5.08         1.16 o
   4  12   2         53.24         39.28         2.78 o
   5  12   2          4.43          4.77         1.29 o
  -5  13   2          2.16          1.72         1.08 o
  -4  13   2         10.56         10.47         1.31 o
  -3  13   2          5.20          1.90         0.95 o
  -2  13   2          0.03          2.50         1.19 o
  -1  13   2        189.07        178.10         5.52 o
   0  13   2       2617.37       2591.25        34.46 o
   1  13   2       1047.63       1019.39        17.43 o
   2  13   2         57.96         44.76         3.11 o
   3  13   2         47.40         40.32         3.57 o
   4  13   2         51.49         36.27         3.23 o
   5  13   2          5.84          6.67         1.31 o
  -4  14   2          7.33          5.23         0.92 o
  -3  14   2        170.86        135.36         6.20 o
  -2  14   2        199.91        175.35         6.30 o
  -1  14   2        338.25        319.99        11.09 o
   0  14   2        156.93        161.26         5.98 o
   1  14   2        327.18        337.82        18.29 o
   2  14   2          0.54          0.31         0.73 o
   3  14   2        174.94        166.67         6.27 o
   4  14   2          8.90          5.89         1.36 o
   5  14   2          0.12          0.87         0.63 o
  -4  15   2         12.76         13.63         1.31 o
  -3  15   2          0.02          0.30         0.66 o
  -2  15   2         51.14         48.23         3.19 o
  -1  15   2          3.89          3.72         1.09 o
   0  15   2          0.03          0.01         0.90 o
   1  15   2        171.13        183.07         9.72 o
   2  15   2          0.06          0.95         1.07 o
   3  15   2        125.70        117.29         5.77 o
   4  15   2          4.67          5.75         1.25 o
  -4  16   2         14.07         13.96         2.07 o
  -3  16   2          7.79          6.71         1.04 o
  -2  16   2          6.22          5.28         1.28 o
  -1  16   2         14.32         14.43         1.42 o
   0  16   2         29.40         26.12         2.22 o
   1  16   2         33.62         33.93         2.17 o
   2  16   2          9.15          8.91         1.34 o
   3  16   2         13.18         14.19         1.48 o
   4  16   2          3.67          5.43         0.92 o
  -3  17   2          6.73          9.22         1.28 o
  -2  17   2         11.35         13.44         1.75 o
  -1  17   2          4.09          4.79         0.82 o
   0  17   2          0.08          0.12         0.84 o
   1  17   2        100.73        107.83         5.05 o
   2  17   2         23.24         30.09         2.03 o
   3  17   2         12.59         15.61         1.07 o
  -2  18   2        171.01        226.51         6.97 o
  -1  18   2          9.37         10.49         2.72 o
   0  18   2         13.58         15.78         1.39 o
   1  18   2         11.37         14.45         1.60 o
   2  18   2          1.29          1.67         0.46 o
  -7   1   3         21.00         23.98         1.94 o
  -6   1   3        116.30        114.80         6.24 o
  -5   1   3        165.47        156.71         6.97 o
  -4   1   3        285.34        282.91        12.52 o
  -3   1   3        572.62        559.24        38.15 o
  -2   1   3         14.79         11.60         0.74 o
  -1   1   3         97.09        100.14         2.18 o
   0   1   3        854.44        858.34        13.84 o
   1   1   3       5287.18       5667.93        83.03 o
   2   1   3        177.73        190.03         3.66 o
   3   1   3        898.31        903.37        14.81 o
   4   1   3         55.48         69.14         3.46 o
   5   1   3         17.85         16.68         1.58 o
   6   1   3          2.93          1.55         0.68 o
   7   1   3         48.13         43.52         2.14 o
  -7   2   3          1.11          0.24         0.71 o
  -6   2   3         22.70         20.37         2.62 o
  -5   2   3          2.44          2.31         0.99 o
  -4   2   3         24.65         22.05         2.42 o
  -3   2   3         10.76          7.38         0.89 o
  -2   2   3         69.48         62.04         1.89 o
  -1   2   3        131.44        148.84         3.82 o
   0   2   3         15.30         13.04         0.53 o
   1   2   3       2817.21       2683.58       110.15 o
   2   2   3         83.93         91.63         2.58 o
   3   2   3         63.22         80.95         3.29 o
   4   2   3          8.15          8.51         1.30 o
   5   2   3          0.13          0.18         0.55 o
   6   2   3         15.40         19.35         1.76 o
   7   2   3         42.16         39.19         2.36 o
  -7   3   3          8.69          9.33         1.28 o
  -6   3   3         50.15         49.31         3.25 o
  -5   3   3          9.15          8.86         1.40 o
  -4   3   3         21.18         30.12         3.23 o
  -3   3   3        262.70        280.14         6.40 o
  -2   3   3        270.26        269.26         5.91 o
  -1   3   3        373.44        364.01         5.30 o
   0   3   3       1679.34       1678.47        18.87 o
   1   3   3        529.63        541.21         7.40 o
   2   3   3        180.18        151.37         8.47 o
   3   3   3         39.88         30.26         1.83 o
   4   3   3          1.37          2.07         0.82 o
   5   3   3          0.44         -0.20         0.88 o
   6   3   3          0.34          0.45         0.67 o
   7   3   3          6.87          5.31         0.91 o
  -7   4   3          2.11          2.52         0.70 o
  -6   4   3          0.10          0.33         0.75 o
  -5   4   3          3.20          1.99         0.87 o
  -4   4   3         90.35         83.40         3.88 o
  -3   4   3          5.22          6.53         0.87 o
  -2   4   3         36.87         28.74         1.72 o
  -1   4   3        684.34        686.88        11.88 o
   0   4   3        539.63        542.14        19.23 o
   1   4   3        535.62        568.61        20.23 o
   2   4   3         19.29         18.10         1.29 o
   3   4   3        270.38        254.95        17.82 o
   4   4   3          7.76          8.49         1.69 o
   5   4   3          0.02         -0.73         0.82 o
   6   4   3          0.86          1.07         0.84 o
   7   4   3          0.76          1.09         1.12 o
  -7   5   3          4.02          4.54         0.83 o
  -6   5   3         89.54         89.51         4.36 o
  -5   5   3        364.28        336.64        12.69 o
  -4   5   3         38.34         35.57         2.54 o
  -3   5   3        423.61        442.07        10.65 o
  -2   5   3        244.88        270.23         8.64 o
  -1   5   3        568.89        604.53         9.05 o
   0   5   3        817.36        877.65        16.23 o
   1   5   3         42.22         48.78         2.63 o
   2   5   3        347.18        356.45         8.81 o
   3   5   3          1.40          0.58         0.81 o
   4   5   3        537.20        495.37        13.25 o
   5   5   3       1372.32       1293.24        29.77 o
   6   5   3         91.03         94.55         4.68 o
   7   5   3         53.73         53.64         3.15 o
  -7   6   3          4.56          5.84         1.04 o
  -6   6   3        227.51        238.64         7.15 o
  -5   6   3        200.74        189.07         5.69 o
  -4   6   3        598.90        606.72        11.96 o
  -3   6   3        209.54        198.52         4.98 o
  -2   6   3       1696.23       1807.25        26.63 o
  -1   6   3          0.01          3.39         0.57 o
   0   6   3        442.57        479.72        14.97 o
   1   6   3       1290.94       1358.07       152.57 o
   2   6   3         14.69         15.07         1.82 o
   3   6   3        120.71        100.92         4.25 o
   4   6   3          2.61          3.24         1.25 o
   5   6   3          1.97          3.27         1.11 o
   6   6   3          9.53          8.38         1.71 o
   7   6   3        154.57        184.21         5.74 o
  -7   7   3          3.10          3.71         1.24 o
  -6   7   3        196.41        210.10         9.61 o
  -5   7   3        805.89        801.93        23.93 o
  -4   7   3         83.67         78.37         3.07 o
  -3   7   3         77.25         84.10         3.30 o
  -2   7   3          1.42          1.97         0.61 o
  -1   7   3         27.13         35.81         2.11 o
   0   7   3        330.45        308.32         8.19 o
   1   7   3        348.08        398.32        13.67 o
   2   7   3        640.43        601.50        13.43 o
   3   7   3        377.82        387.15         9.14 o
   4   7   3        854.25        807.91        14.76 o
   5   7   3        124.76        121.10         6.37 o
   6   7   3          0.19         -0.16         0.95 o
  -6   8   3         24.64         27.95         2.20 o
  -5   8   3         16.10         17.33         1.74 o
  -4   8   3         57.56         54.90         3.43 o
  -3   8   3        256.58        235.56        11.16 o
  -2   8   3          0.00          0.27         0.62 o
  -1   8   3        234.81        235.47         7.77 o
   0   8   3        554.65        689.12        29.02 o
   1   8   3        280.98        340.48        14.24 o
   2   8   3        130.97        131.00        10.15 o
   3   8   3        143.92        146.92         5.58 o
   4   8   3         80.23         77.63         4.90 o
   5   8   3         31.99         31.55         3.29 o
   6   8   3         47.57         39.54         3.22 o
  -6   9   3          2.99          3.49         0.94 o
  -5   9   3          8.59          9.73         1.46 o
  -4   9   3          0.10         -1.08         1.08 o
  -3   9   3          9.37          7.01         1.70 o
  -2   9   3         39.94         46.07         2.89 o
  -1   9   3         34.85         41.27         2.29 o
   0   9   3         15.39         12.95         1.78 o
   1   9   3         62.21         63.86         3.30 o
   2   9   3          3.04          3.14         1.02 o
   3   9   3        140.73        140.10         5.57 o
   4   9   3          0.09         -0.42         0.62 o
   5   9   3        220.64        221.90         8.52 o
   6   9   3         39.13         39.14         3.00 o
  -6  10   3         35.97         35.59         2.54 o
  -5  10   3         12.94         14.33         1.48 o
  -4  10   3          8.48          7.80         1.19 o
  -3  10   3         61.88         55.69         3.04 o
  -2  10   3         32.32         31.92         3.33 o
  -1  10   3        108.49        100.17         4.95 o
   0  10   3         89.49         90.55         5.43 o
   1  10   3        111.52        128.29         5.02 o
   2  10   3         27.37         26.55         2.33 o
   3  10   3        110.91        108.48         5.80 o
   4  10   3          5.10          6.32         1.26 o
   5  10   3         50.46         46.75         3.71 o
   6  10   3          1.11          1.53         0.78 o
  -5  11   3          0.70          0.46         0.82 o
  -4  11   3         62.85         62.96         3.18 o
  -3  11   3         49.53         37.58         2.48 o
  -2  11   3         12.51         11.74         1.28 o
  -1  11   3         48.91         51.92         4.28 o
   0  11   3         81.17         80.96         3.57 o
   1  11   3         40.72         39.52         3.20 o
   2  11   3         83.93         71.48         2.70 o
   3  11   3          6.35          1.93         1.00 o
   4  11   3         15.86         13.96         1.74 o
   5  11   3         27.22         26.94         2.68 o
   6  11   3          1.71          1.38         0.78 o
  -5  12   3          8.21         11.06         1.67 o
  -4  12   3         10.62         10.83         1.34 o
  -3  12   3         10.19          8.80         1.51 o
  -2  12   3         57.80         55.59         2.44 o
  -1  12   3       1090.75       1016.46        15.19 o
   0  12   3        551.08        529.98         9.02 o
   1  12   3        359.34        372.27         9.27 o
   2  12   3          8.55          4.43         1.28 o
   3  12   3         28.69         21.44         2.66 o
   4  12   3         34.75         30.17         4.00 o
   5  12   3          2.05          3.19         0.95 o
  -5  13   3          1.86          0.48         0.54 o
  -4  13   3         52.32         46.95         3.08 o
  -3  13   3        335.37        300.64        12.68 o
  -2  13   3        345.42        309.43         7.44 o
  -1  13   3        476.63        455.95        11.06 o
   0  13   3       1007.07       1011.59        18.41 o
   1  13   3         32.60         35.82         2.89 o
   2  13   3         96.95         71.78        12.51 o
   3  13   3        119.21         86.46         8.94 o
   4  13   3          0.30          0.66         0.86 o
   5  13   3         18.04         24.04         4.10 o
  -4  14   3         16.81         15.13         1.70 o
  -3  14   3          3.28          3.64         0.97 o
  -2  14   3          1.13          0.37         0.70 o
  -1  14   3        386.55        363.55        11.80 o
   0  14   3        263.62        256.78         8.38 o
   1  14   3         34.39         34.40         3.30 o
   2  14   3        150.55        130.17         5.37 o
   3  14   3         63.68         61.44         3.55 o
   4  14   3         21.18         18.53         2.22 o
   5  14   3         20.54         18.18         2.15 o
  -4  15   3         15.39         16.45         3.52 o
  -3  15   3          0.02         -0.78         1.17 o
  -2  15   3          2.87          2.30         0.87 o
  -1  15   3         10.44          9.18         1.76 o
   0  15   3          2.06          0.72         0.74 o
   1  15   3        125.53        130.60         5.25 o
   2  15   3         14.93         15.87         2.28 o
   3  15   3         16.64         17.96         1.84 o
   4  15   3        128.91        124.49         5.17 o
  -3  16   3          0.11         -0.10         0.96 o
  -2  16   3          6.00          5.33         1.38 o
  -1  16   3          1.14          1.82         0.85 o
   0  16   3         12.99         12.68         1.61 o
   1  16   3          1.26          2.16         1.14 o
   2  16   3         30.48         31.14         2.32 o
   3  16   3          4.55          4.63         0.93 o
  -3  17   3         16.34         20.43         1.84 o
  -2  17   3         41.19         55.85         2.65 o
  -1  17   3          6.74          8.29         1.15 o
   0  17   3         16.15         18.08         2.10 o
   1  17   3        116.51        120.77         8.85 o
   2  17   3          0.12          0.11         0.59 o
   3  17   3         25.57         30.36         1.63 o
  -2  18   3          1.44          1.38         0.87 o
  -1  18   3          0.00          0.90         0.50 o
   0  18   3          5.11          3.97         0.82 o
   1  18   3          1.02          0.40         0.57 o
   2  18   3        102.27        129.86         3.38 o
  -7   0   4        158.83        213.86         7.54 o
  -6   0   4        751.56        713.22        18.25 o
  -5   0   4         13.85          3.76         1.67 o
  -4   0   4        619.00        686.37        21.57 o
  -3   0   4         24.74         16.77         2.60 o
  -2   0   4        506.78        474.59         9.24 o
  -1   0   4       2115.09       1993.58        34.00 o
   0   0   4      30471.26      22323.22       516.22 o
   1   0   4      32652.04      38652.80       456.68 o
   2   0   4       3671.77       3749.75       152.60 o
   4   0   4        410.65        519.17        19.16 o
   5   0   4         10.36          6.69         1.38 o
   6   0   4        120.61        120.51        10.12 o
   7   0   4          2.50          2.36         1.47 o
  -7   1   4          4.60          4.73         1.15 o
  -6   1   4         59.82         47.95         3.95 o
  -5   1   4         45.36         31.13         3.08 o
  -4   1   4        156.32        189.99         7.20 o
  -2   1   4       1125.39       1146.56        12.55 o
  -1   1   4      14958.86      15215.86       260.32 o
   0   1   4      20187.49      19179.96      1150.20 o
   1   1   4       3919.49       3957.74       105.06 o
   2   1   4          3.03          4.17         0.55 o
   3   1   4          0.19          0.48         0.67 o
   4   1   4         56.90         64.51         3.38 o
   5   1   4          0.00          2.03         0.71 o
   6   1   4        233.40        237.81         6.93 o
   7   1   4         16.55         23.10         1.94 o
  -7   2   4         45.23         44.79         2.58 o
  -6   2   4          3.67          3.25         1.37 o
  -5   2   4         11.97         11.21         1.99 o
  -4   2   4         12.05         11.06         1.76 o
  -3   2   4          0.08          1.24         0.81 o
  -2   2   4         49.88         53.61         1.66 o
  -1   2   4       1473.68       1574.97        31.77 o
   0   2   4       1103.66       1211.79        11.04 o
   1   2   4       1127.96       1155.18         9.41 o
   2   2   4        417.91        412.15        16.19 o
   3   2   4        581.65        509.73        15.80 o
   4   2   4        142.89        160.78         5.56 o
   5   2   4          0.02          0.68         0.69 o
   6   2   4         26.59         28.38         2.43 o
   7   2   4         14.83         13.60         1.35 o
  -7   3   4          0.31          0.54         0.79 o
  -6   3   4          1.02         -0.21         0.98 o
  -5   3   4         67.47         62.99         4.44 o
  -4   3   4         11.47         12.17         1.85 o
  -3   3   4        104.23        110.05         5.48 o
  -2   3   4        112.40        113.15         3.23 o
  -1   3   4         31.44         26.60         1.18 o
   0   3   4       1124.91       1148.17        28.42 o
   1   3   4          6.27         13.22         5.05 o
   2   3   4         31.08         26.72         1.56 o
   3   3   4          0.10          0.71         0.64 o
   4   3   4         50.29         42.73         2.87 o
   5   3   4         97.85         90.54         5.46 o
   6   3   4         17.68         19.90         2.05 o
   7   3   4          1.33          0.71         0.68 o
  -7   4   4         37.87         37.51         2.22 o
  -6   4   4          0.11          0.54         1.24 o
  -5   4   4         19.42         18.07         2.01 o
  -4   4   4         12.12         10.14         1.73 o
  -3   4   4          1.70          2.69         0.70 o
  -2   4   4          1.09          0.36         0.43 o
  -1   4   4        142.10        154.14         5.72 o
   0   4   4        211.88        235.64         5.50 o
   1   4   4        786.35        790.10        14.38 o
   2   4   4        198.08        219.40         5.71 o
   3   4   4        527.51        546.44        20.83 o
   4   4   4         26.29         27.03         2.30 o
   5   4   4        130.62        122.82         5.16 o
   6   4   4        141.54        156.44         5.65 o
   7   4   4          7.49         10.26         1.11 o
  -7   5   4          3.70          3.65         0.76 o
  -6   5   4          0.02          1.48         1.02 o
  -5   5   4        170.15        168.28        10.35 o
  -4   5   4        162.55        134.97         9.82 o
  -3   5   4        721.52        732.26        21.05 o
  -2   5   4        322.60        370.70         7.33 o
  -1   5   4        779.88        816.60        10.51 o
   0   5   4        772.97        848.74        10.12 o
   1   5   4         13.20         10.73         1.06 o
   2   5   4         33.35         33.83         2.15 o
   3   5   4         93.79         89.60         4.26 o
   4   5   4        114.31        116.47         8.36 o
   5   5   4         84.76         81.15         4.41 o
   6   5   4        126.03        127.11         4.97 o
   7   5   4          1.06          1.79         0.83 o
  -7   6   4        115.10        161.18         7.63 o
  -6   6   4          2.52          3.29         1.00 o
  -5   6   4        125.71        119.50         7.48 o
  -4   6   4        522.72        565.39        44.56 o
  -3   6   4         97.67         96.32         3.46 o
  -2   6   4         75.24         71.58         2.70 o
  -1   6   4        659.89        705.97        18.00 o
   0   6   4        217.57        283.23         9.28 o
   1   6   4        605.43        631.93        19.84 o
   2   6   4       3111.39       3102.84        43.71 o
   3   6   4       1274.08       1214.90        22.82 o
   4   6   4        428.36        415.71        21.20 o
   5   6   4        361.65        356.62        10.00 o
   6   6   4         43.07         43.23         2.80 o
   7   6   4          3.61          3.32         1.29 o
  -6   7   4         33.99         42.83         2.74 o
  -5   7   4         15.49         18.69         1.81 o
  -4   7   4       3841.33       3609.85        54.99 o
  -3   7   4       1797.45       1798.51        23.64 o
  -2   7   4       1893.70       2014.80        36.44 o
  -1   7   4       2503.46       2802.79        36.88 o
   0   7   4         38.33         49.44         2.55 o
   1   7   4        168.67        203.80         8.70 o
   2   7   4          6.79          7.29         2.69 o
   3   7   4         25.83         27.21         2.35 o
   4   7   4         78.08         81.55         4.41 o
   5   7   4         88.46         90.81         4.35 o
   6   7   4        242.43        231.80         8.04 o
  -6   8   4         84.32         90.60         4.77 o
  -5   8   4         17.92         19.84         2.21 o
  -4   8   4        106.08         89.51         7.68 o
  -3   8   4          6.43          9.82         1.39 o
  -2   8   4          0.96          0.90         0.58 o
  -1   8   4         34.54         44.93         2.77 o
   0   8   4         76.85        108.99         5.49 o
   1   8   4         13.57         17.67         1.69 o
   2   8   4         58.55         97.42         5.03 o
   3   8   4       1019.28       1106.00        26.60 o
   4   8   4        546.06        498.21        14.09 o
   5   8   4         11.54         13.48         1.45 o
   6   8   4          0.51          0.58         0.91 o
  -6   9   4          2.25          3.65         1.06 o
  -5   9   4         41.03         45.96         3.89 o
  -4   9   4         28.91         26.64         2.50 o
  -3   9   4          1.79          1.14         1.05 o
  -2   9   4         36.41         29.55         2.40 o
  -1   9   4        347.53        333.18         8.40 o
   0   9   4        242.88        252.33        12.27 o
   1   9   4        114.40        113.55         6.37 o
   2   9   4         13.84         13.42         1.96 o
   3   9   4         36.91         35.41         1.94 o
   4   9   4         22.87         24.11         2.03 o
   5   9   4          0.26          0.21         0.73 o
   6   9   4         44.46         55.38         3.36 o
  -6  10   4          2.37          1.36         0.67 o
  -5  10   4          1.36          1.80         0.98 o
  -4  10   4         56.21         50.37         4.46 o
  -3  10   4         14.70         14.67         1.81 o
  -2  10   4         36.60         34.17         3.20 o
  -1  10   4          0.01          0.99         0.67 o
   0  10   4         52.14         45.93         3.05 o
   1  10   4         33.25         32.65         2.54 o
   2  10   4         27.26         23.75         2.19 o
   3  10   4        127.05        113.96         6.02 o
   4  10   4          9.81          8.61         2.20 o
   5  10   4          0.92          1.09         0.70 o
   6  10   4          0.71          1.30         0.66 o
  -5  11   4         26.44         25.81         2.66 o
  -4  11   4          1.79          0.80         0.93 o
  -3  11   4          1.70          4.92         1.15 o
  -2  11   4        260.73        246.48         5.80 o
  -1  11   4        325.87        315.42         8.71 o
   0  11   4        367.92        388.60         9.84 o
   1  11   4        697.36        637.89       133.77 o
   2  11   4         47.72         50.74        10.49 o
   3  11   4          0.29          1.08         1.15 o
   4  11   4          0.35         -0.11         1.85 o
   5  11   4          8.19          8.13         1.44 o
  -5  12   4          3.99          6.30         1.34 o
  -4  12   4          3.31          2.08         0.93 o
  -3  12   4        139.85        136.09         6.01 o
  -2  12   4          0.05          0.76         0.79 o
  -1  12   4          1.23          1.56         0.58 o
   0  12   4          1.34          1.31         0.79 o
   1  12   4        749.98        798.77        18.90 o
   2  12   4        497.34        455.10        12.94 o
   3  12   4        288.20        233.59         8.93 o
   4  12   4        150.44        142.53        16.87 o
   5  12   4          5.92          7.02         1.25 o
  -5  13   4        140.44        171.78         4.46 o
  -4  13   4         34.15         34.70         2.65 o
  -3  13   4        363.68        302.28         8.67 o
  -2  13   4        363.06        318.45         7.51 o
  -1  13   4         13.44         17.08         2.26 o
   0  13   4        570.67        571.82        12.60 o
   1  13   4        188.11        178.64         5.53 o
   2  13   4          0.39          0.67         0.92 o
   3  13   4          1.81          0.62         0.90 o
   4  13   4         64.69         62.44         3.99 o
   5  13   4         14.42         12.56         1.51 o
  -4  14   4          2.07          1.18         0.82 o
  -3  14   4         12.65          7.73         1.51 o
  -2  14   4        173.34        164.45         8.04 o
  -1  14   4          2.02          2.27         1.09 o
   0  14   4        502.80        513.74        44.74 o
   1  14   4        288.60        323.52        10.36 o
   2  14   4         22.18         23.94         2.85 o
   3  14   4         27.66         22.32         2.67 o
   4  14   4         19.57         21.68         1.84 o
  -4  15   4         18.46         17.22         1.81 o
  -3  15   4          0.53          1.66         1.13 o
  -2  15   4         42.33         34.68         4.08 o
  -1  15   4          2.80          7.24         6.58 o
   0  15   4          4.05         13.14         9.65 o
   1  15   4         20.34         35.42         6.21 o
   2  15   4        134.31        128.84         6.09 o
   3  15   4          4.84          5.31         1.12 o
   4  15   4         32.08         28.20         2.23 o
  -3  16   4          4.75          3.22         1.11 o
  -2  16   4          1.06          3.17         1.48 o
  -1  16   4          3.50          4.53         1.34 o
   0  16   4         47.37         54.98         4.00 o
   1  16   4          0.72          1.63         1.00 o
   2  16   4          2.25          1.56         0.69 o
   3  16   4          0.03          0.09         0.51 o
  -3  17   4         12.23         12.99         1.38 o
  -2  17   4         19.51         17.25         2.36 o
  -1  17   4          6.90          9.09         1.19 o
   0  17   4          2.60          2.40         0.99 o
   1  17   4         18.95         16.90         1.91 o
   2  17   4          6.85          7.78         1.27 o
  -1  18   4          0.10          0.51         0.68 o
   0  18   4          0.38          0.38         0.54 o
   1  18   4         44.82         58.46         4.00 o
  -7   1   5         39.42         44.31         2.51 o
  -6   1   5          0.00          0.28         0.81 o
  -5   1   5         73.14         59.27         3.52 o
  -4   1   5          5.05          3.43         0.89 o
  -3   1   5         36.19         35.28         5.17 o
  -2   1   5        881.52        929.89        10.02 o
  -1   1   5         26.62         30.58         0.99 o
   0   1   5       1180.97       1161.31        11.18 o
   1   1   5       4371.72       4496.31        35.34 o
   2   1   5        245.67        243.79         6.38 o
   3   1   5          0.20         -0.23         0.56 o
   4   1   5          2.10          1.82         1.06 o
   5   1   5         63.72         62.57         4.64 o
   6   1   5         49.95         47.97         3.97 o
   7   1   5          0.10         -0.60         0.84 o
  -7   2   5          0.41          0.57         0.48 o
  -6   2   5         10.94         13.01         2.38 o
  -5   2   5          0.79          0.60         1.02 o
  -4   2   5         54.43         45.73         3.52 o
  -3   2   5          4.51          6.41         1.34 o
  -2   2   5          3.44          2.75         0.64 o
  -1   2   5       1285.75       1307.87        34.88 o
   0   2   5        633.57        663.21         5.68 o
   1   2   5        148.09        151.29         2.45 o
   2   2   5        492.74        555.91        22.39 o
   3   2   5         38.26         36.67         2.42 o
   4   2   5        296.29        305.17        10.35 o
   5   2   5         84.07         87.61         4.22 o
   6   2   5         52.69         52.93         3.21 o
   7   2   5         22.51         30.43         2.42 o
  -7   3   5         22.72         22.10         1.46 o
  -6   3   5         17.50         20.04         2.15 o
  -5   3   5         49.75         42.82         3.67 o
  -4   3   5         47.56         51.16         3.77 o
  -3   3   5         94.78        102.01         3.94 o
  -2   3   5        357.52        348.33         6.50 o
  -1   3   5        300.95        295.43         4.61 o
   0   3   5        284.92        302.39         5.69 o
   1   3   5         52.53         50.69         1.59 o
   2   3   5        553.96        574.34         9.84 o
   3   3   5          0.30          0.17         0.62 o
   4   3   5        117.28        107.48         4.68 o
   5   3   5          0.92         -0.11         0.77 o
   6   3   5          2.60          4.41         1.04 o
   7   3   5          2.36          3.13         0.91 o
  -7   4   5          4.41          4.49         0.92 o
  -6   4   5         23.12         23.38         2.24 o
  -5   4   5         29.16         30.13         6.70 o
  -4   4   5         17.51         15.49         2.19 o
  -3   4   5         74.06         67.60         3.27 o
  -2   4   5        165.46        157.80         3.84 o
  -1   4   5         47.86         48.39         1.98 o
   0   4   5          3.69          2.90         0.71 o
   1   4   5          5.05          7.24         0.69 o
   2   4   5         43.39         57.66         3.22 o
   3   4   5         86.87         77.00         3.17 o
   4   4   5         86.68         76.41         4.05 o
   5   4   5         11.52          9.55         1.89 o
   6   4   5        103.00         95.15         4.25 o
   7   4   5         43.06         56.02         2.96 o
  -7   5   5         38.76         50.92         2.95 o
  -6   5   5        226.15        241.71         7.13 o
  -5   5   5        130.93        125.23         8.84 o
  -4   5   5        240.69        225.90         8.42 o
  -3   5   5         89.74         78.71         3.65 o
  -2   5   5        243.28        243.04         4.63 o
  -1   5   5          6.58         11.90         1.11 o
   0   5   5       1785.52       1826.58        35.97 o
   1   5   5       1313.72       1466.22        28.93 o
   2   5   5       1413.10       1429.03        19.07 o
   3   5   5        682.03        697.05        11.65 o
   4   5   5        405.47        367.22         9.34 o
   5   5   5         26.89         29.14         2.18 o
   6   5   5          0.12          0.12         0.71 o
   7   5   5         41.48         53.62         4.07 o
  -6   6   5        265.67        276.66         7.74 o
  -5   6   5        656.85        704.43        23.66 o
  -4   6   5         57.07         53.05         2.61 o
  -3   6   5       1750.90       1695.76        38.66 o
  -2   6   5        651.70        672.70        19.99 o
  -1   6   5        873.51        851.23        13.71 o
   0   6   5        105.31        105.63         3.77 o
   1   6   5        133.71        137.47         8.47 o
   2   6   5          1.78          1.51         0.86 o
   3   6   5        210.72        210.88         6.65 o
   4   6   5       1248.85       1188.17        22.70 o
   5   6   5         51.84         53.44         2.95 o
   6   6   5          0.89          2.37         0.82 o
  -6   7   5        128.76        141.55         6.38 o
  -5   7   5          1.00          2.09         1.08 o
  -4   7   5         47.56         45.55         3.34 o
  -3   7   5         92.56         78.10         6.79 o
  -2   7   5          4.06          4.10         1.38 o
  -1   7   5         31.92         33.49         2.32 o
   0   7   5         85.01         62.78         3.77 o
   1   7   5        559.99        676.08        84.44 o
   2   7   5          0.02          0.87         0.83 o
   3   7   5        178.84        176.97         7.51 o
   4   7   5         54.90         48.07         2.73 o
   5   7   5          6.76          4.39         1.24 o
   6   7   5        156.57        169.94         5.20 o
  -6   8   5         15.42         17.35         2.04 o
  -5   8   5          3.79          4.14         1.12 o
  -4   8   5        187.86        196.75         7.05 o
  -3   8   5         46.83         45.59         3.81 o
  -2   8   5          5.43          5.46         1.09 o
  -1   8   5        184.14        221.62         6.53 o
   0   8   5          5.29          6.20         1.16 o
   1   8   5        366.25        394.00        10.26 o
   2   8   5          0.58          2.03         0.90 o
   3   8   5         11.85         11.31         2.02 o
   4   8   5         76.02         77.48         4.11 o
   5   8   5        100.19        103.44         5.04 o
   6   8   5        212.56        219.96        29.28 o
  -6   9   5          1.56          2.03         0.77 o
  -5   9   5         10.60         10.27         1.53 o
  -4   9   5         11.38          8.81         1.49 o
  -3   9   5         44.29         37.11         2.20 o
  -2   9   5          7.22          8.39         1.48 o
  -1   9   5        125.55        134.00         5.41 o
   0   9   5         84.55         79.00         3.91 o
   1   9   5         43.73         39.29         2.76 o
   2   9   5         96.02         98.49        11.40 o
   3   9   5        102.29        105.37         5.20 o
   4   9   5         57.99         59.03         3.52 o
   5   9   5          9.79          8.27         1.24 o
   6   9   5         12.51         10.13         1.37 o
  -6  10   5          9.71         11.41         1.35 o
  -5  10   5         34.93         34.10         2.55 o
  -4  10   5         28.02         26.75         3.08 o
  -3  10   5          0.04          1.66         0.74 o
  -2  10   5          5.69          9.60         1.95 o
  -1  10   5          7.92          9.29         1.42 o
   0  10   5         31.23         34.63         2.74 o
   1  10   5        109.85         99.29         7.45 o
   2  10   5         72.83         57.25         3.74 o
   3  10   5         11.02          7.30         1.30 o
   4  10   5         22.83         25.26         2.29 o
   5  10   5          5.51          4.22         2.48 o
   6  10   5          5.12          5.04         1.23 o
  -5  11   5          1.97          0.61         1.01 o
  -4  11   5         58.93         55.80         4.38 o
  -3  11   5         28.38         24.98         2.13 o
  -2  11   5         83.96         88.18         3.41 o
  -1  11   5        172.03        158.13         5.27 o
   0  11   5        209.48        186.08         9.80 o
   1  11   5        492.81        473.41        13.52 o
   2  11   5          0.65          2.32         0.79 o
   3  11   5         15.62         13.71         1.70 o
   4  11   5         39.07         33.25         3.16 o
   5  11   5          2.68          2.72         0.89 o
  -5  12   5         25.85         27.67         2.47 o
  -4  12   5        111.05         96.80         5.56 o
  -3  12   5         55.48         58.20         3.20 o
  -2  12   5         29.60         35.94         2.21 o
  -1  12   5        618.13        603.52        10.23 o
   0  12   5        327.61        331.28         7.73 o
   1  12   5        425.14        408.47        11.58 o
   2  12   5          3.96          4.48         1.04 o
   3  12   5          3.31          1.31         0.66 o
   4  12   5          0.04         -0.89         0.89 o
   5  12   5          3.45          7.24         1.47 o
  -5  13   5          4.67         11.18         1.11 o
  -4  13   5         81.10         84.49         4.26 o
  -3  13   5         83.72         76.43         3.90 o
  -2  13   5         23.64         24.27         1.85 o
  -1  13   5        591.10        599.29        12.59 o
   0  13   5        554.61        521.76        12.01 o
   1  13   5        156.42        166.30        12.64 o
   2  13   5        220.43        175.26         7.62 o
   3  13   5         12.68         14.12         2.94 o
   4  13   5         42.82         47.26         3.37 o
   5  13   5          5.82          6.92         2.24 o
  -4  14   5         60.55         52.51         2.31 o
  -3  14   5          2.20          2.31         0.75 o
  -2  14   5         76.80         80.93         3.49 o
  -1  14   5        188.26        186.54         6.39 o
   0  14   5         50.88         48.45         4.10 o
   1  14   5        211.83        204.55         9.65 o
   2  14   5        295.83        274.99         9.40 o
   3  14   5        119.92        109.70         5.33 o
   4  14   5          4.00          3.88         0.87 o
  -4  15   5          1.49          1.63         1.15 o
  -3  15   5          0.03          0.94         0.97 o
  -2  15   5         74.10         65.52         3.56 o
  -1  15   5          4.93          5.12         1.36 o
   0  15   5         25.13         23.30         2.85 o
   1  15   5        191.53        202.68         6.37 o
   2  15   5          5.44          3.39         1.09 o
   3  15   5         36.13         28.63         2.58 o
   4  15   5          5.96          4.84         0.96 o
  -3  16   5          0.04         -0.52         1.21 o
  -2  16   5          7.26          9.00         1.65 o
  -1  16   5          3.42          3.92         1.05 o
   0  16   5         25.50         27.21         2.18 o
   1  16   5          7.54          6.15         1.35 o
   2  16   5         34.88         35.30         2.23 o
   3  16   5          2.74          3.42         0.95 o
  -2  17   5          0.43          0.38         1.03 o
  -1  17   5         22.10         27.12         1.89 o
   0  17   5          0.47          0.25         0.64 o
   1  17   5          8.51          9.58         1.38 o
   2  17   5         14.62         16.48         1.59 o
  -1  18   5         36.62         43.28         3.53 o
   0  18   5          5.85          8.06         1.59 o
   1  18   5          0.11         -0.32         0.63 o
  -7   0   6         10.17          7.30         2.00 o
  -6   0   6         95.39         82.16         4.95 o
  -5   0   6        220.02        180.52         7.79 o
  -4   0   6         15.05         16.01         3.18 o
  -3   0   6       1201.79       1188.55        29.88 o
  -2   0   6       5592.23       5849.06       241.54 o
  -1   0   6       4501.16       4952.28       162.67 o
   0   0   6        202.15        213.94         5.75 o
   1   0   6       2262.30       2548.69        29.36 o
   2   0   6       1794.41       1840.53        40.89 o
   3   0   6         44.38         50.18         5.18 o
   4   0   6          9.07          9.18         2.53 o
   5   0   6         16.48         13.08         3.16 o
   6   0   6         83.40         62.17         6.25 o
   7   0   6         69.95         66.17         4.87 o
  -7   1   6          8.28          4.53         1.54 o
  -6   1   6        202.70        165.95         5.60 o
  -5   1   6        329.10        304.57         7.31 o
  -4   1   6        400.03        419.03         9.52 o
  -3   1   6        416.05        399.63        10.42 o
  -2   1   6        989.49       1034.25        16.22 o
  -1   1   6        184.72        188.19         5.98 o
   0   1   6         27.28         27.09         1.07 o
   1   1   6       1446.39       1602.52        33.31 o
   2   1   6       3288.57       4007.19        63.67 o
   3   1   6        405.70        498.78        12.93 o
   4   1   6        438.07        477.04        13.73 o
   5   1   6        209.09        182.75        18.28 o
   6   1   6         49.14         44.58         3.72 o
   7   1   6          1.38          0.99         1.27 o
  -7   2   6         16.21         22.02         1.65 o
  -6   2   6        105.28        104.40         4.70 o
  -5   2   6         34.52         35.26         2.92 o
  -4   2   6         34.08         31.16         5.13 o
  -3   2   6         20.47         18.70         2.99 o
  -2   2   6       1999.38       2098.90        19.50 o
  -1   2   6        452.87        478.02         8.60 o
   0   2   6          2.06          2.01         0.39 o
   1   2   6        849.40        964.50        15.30 o
   2   2   6        225.02        288.71        10.06 o
   3   2   6        524.58        547.33        13.87 o
   4   2   6         22.80         19.15         2.57 o
   5   2   6         94.57         86.54         5.38 o
   6   2   6         59.25         44.94         3.71 o
   7   2   6         13.65         17.42         1.73 o
  -7   3   6          0.41          0.45         0.69 o
  -6   3   6          0.05          0.73         1.17 o
  -5   3   6          1.06          0.38         0.92 o
  -4   3   6          7.28          9.21         1.70 o
  -3   3   6        205.45        208.01         7.57 o
  -2   3   6         53.85         54.49         1.98 o
  -1   3   6         78.91         87.73         2.36 o
   0   3   6          1.97          2.16         0.43 o
   1   3   6        155.28        170.76         5.00 o
   2   3   6          0.54          1.97         0.63 o
   3   3   6         48.71         51.69         3.41 o
   4   3   6          1.20          0.73         1.16 o
   5   3   6          0.62         -0.98         0.98 o
   6   3   6          5.82          5.73         1.57 o
   7   3   6         40.46         47.31         4.26 o
  -7   4   6          4.59          4.10         0.91 o
  -6   4   6         64.63         68.61         4.83 o
  -5   4   6        108.06        114.44         6.50 o
  -4   4   6          1.26          1.41         0.79 o
  -3   4   6          0.01         -0.34         0.69 o
  -2   4   6        289.55        284.30         7.66 o
  -1   4   6          1.88          4.10         1.16 o
   0   4   6          5.23          4.44         0.68 o
   1   4   6        264.41        278.90         5.26 o
   2   4   6         14.31         11.77         1.20 o
   3   4   6        866.09        875.22        19.30 o
   4   4   6        333.57        312.09         6.65 o
   5   4   6          9.18          9.56         2.11 o
   6   4   6         24.50         25.21         2.09 o
  -6   5   6        228.91        252.28         9.26 o
  -5   5   6         49.07         47.20         4.25 o
  -4   5   6        373.08        374.60         9.67 o
  -3   5   6        609.63        597.57        14.58 o
  -2   5   6          0.23          0.51         0.52 o
  -1   5   6         81.95         84.46         3.52 o
   0   5   6        335.35        342.90         6.20 o
   1   5   6        864.42        959.60        16.98 o
   2   5   6          1.10          2.16         0.67 o
   3   5   6         38.54         47.78         2.59 o
   4   5   6        107.43        117.94         5.01 o
   5   5   6        104.61        117.49         6.93 o
   6   5   6        252.60        255.34         7.22 o
  -6   6   6         68.77         76.73         6.70 o
  -5   6   6          0.11          0.52         0.77 o
  -4   6   6        796.45        799.73        23.85 o
  -3   6   6        291.32        260.30         9.23 o
  -2   6   6         60.86         54.04         3.04 o
  -1   6   6       1203.53       1407.46        52.93 o
   0   6   6         46.19         61.67         3.27 o
   1   6   6        286.64        292.82        11.55 o
   2   6   6        506.81        494.48        10.01 o
   3   6   6         11.67          9.08         2.00 o
   4   6   6          0.04         -0.66         0.97 o
   5   6   6         63.77         63.53         3.16 o
   6   6   6        275.07        293.35         6.05 o
  -6   7   6        769.34        868.76        17.71 o
  -5   7   6        639.50        669.01        13.76 o
  -4   7   6       1996.53       1963.70        28.35 o
  -3   7   6         84.74        116.90        20.25 o
  -2   7   6         14.79         16.75         2.26 o
  -1   7   6         36.52         38.05         3.21 o
   0   7   6        994.31       1007.10        21.79 o
   1   7   6         62.47         43.07         3.30 o
   2   7   6        238.79        228.90         8.52 o
   3   7   6         53.14         64.07         3.74 o
   4   7   6        708.43        757.74        19.33 o
   5   7   6        378.22        361.69        11.07 o
   6   7   6        316.83        342.68         7.13 o
  -6   8   6          1.09          1.04         0.93 o
  -5   8   6         46.08         48.35         3.28 o
  -4   8   6         75.67         79.84         4.38 o
  -3   8   6        354.92        315.32         7.49 o
  -2   8   6        104.49         98.59         6.67 o
  -1   8   6        737.69        830.55        17.39 o
   0   8   6         10.96          9.97         1.46 o
   1   8   6         62.46         76.63         3.72 o
   2   8   6          0.05         -0.72         0.90 o
   3   8   6         58.75         56.66         2.93 o
   4   8   6          0.96          0.54         0.88 o
   5   8   6         89.64         89.97         4.47 o
   6   8   6        134.80        145.58         5.33 o
  -6   9   6         41.15         38.67         2.08 o
  -5   9   6          1.48          0.57         0.78 o
  -4   9   6         71.88         67.57         3.96 o
  -3   9   6         32.70         29.74         2.29 o
  -2   9   6          8.38          7.89         5.27 o
  -1   9   6          5.58          5.34         1.16 o
   0   9   6         84.58         83.70         4.13 o
   1   9   6        130.01        134.91         6.47 o
   2   9   6         13.95         17.26         1.99 o
   3   9   6          0.73          0.53         0.64 o
   4   9   6         39.15         38.04         4.13 o
   5   9   6         38.90         38.51         2.55 o
   6   9   6         56.22         55.61         3.86 o
  -6  10   6          5.41          5.52         1.31 o
  -5  10   6         21.24         22.04         1.69 o
  -4  10   6          1.71          2.49         1.29 o
  -3  10   6          0.01          0.00         0.64 o
  -2  10   6         21.08         19.34         1.58 o
  -1  10   6         23.59         25.75         3.41 o
   0  10   6          5.33          4.69         0.99 o
   1  10   6          0.59          2.87         1.14 o
   2  10   6         11.71         11.53         1.34 o
   3  10   6          0.72          0.15         0.57 o
   4  10   6          2.04          1.76         0.81 o
   5  10   6         20.25         18.67         1.69 o
  -5  11   6          4.37          4.08         1.87 o
  -4  11   6         58.22         63.96         3.61 o
  -3  11   6        120.58        121.92         4.10 o
  -2  11   6         12.48          8.98         1.13 o
  -1  11   6        133.30        122.86         4.08 o
   0  11   6          4.14          4.82         0.94 o
   1  11   6        100.67        115.78         6.21 o
   2  11   6         12.74         15.69         1.62 o
   3  11   6          0.00          0.09         0.68 o
   4  11   6         65.36         58.52         3.28 o
   5  11   6          1.07          0.97         0.70 o
  -5  12   6          1.00          1.69         0.69 o
  -4  12   6         12.26          9.09         1.98 o
  -3  12   6          6.77          6.61         1.19 o
  -2  12   6         40.92         29.54         2.29 o
  -1  12   6        805.12        779.36        10.65 o
   0  12   6        749.77        751.39        13.13 o
   1  12   6       1255.99       1241.91        15.36 o
   2  12   6         11.35         12.89         2.17 o
   3  12   6          0.06         -0.72         0.72 o
   4  12   6          8.10          8.73         1.37 o
   5  12   6          4.15          3.62         0.83 o
  -5  13   6         72.02        112.44         5.62 o
  -4  13   6          4.49          3.49         0.91 o
  -3  13   6         66.21         60.72         2.71 o
  -2  13   6         51.08         44.66         2.19 o
  -1  13   6          1.81          1.59         0.75 o
   0  13   6         64.94         65.60         3.80 o
   1  13   6       1222.60       1246.47        45.86 o
   2  13   6         37.84         45.19         2.98 o
   3  13   6         17.02         17.14         2.79 o
   4  13   6         67.56         59.89         4.28 o
  -4  14   6         66.03         85.39         3.25 o
  -3  14   6         26.53         17.56         1.55 o
  -2  14   6         38.41         25.89         1.73 o
  -1  14   6         71.83         75.34         3.39 o
   0  14   6         64.96         63.79         3.62 o
   1  14   6         74.69         82.19         3.47 o
   2  14   6         10.50         11.91         1.95 o
   3  14   6          0.36          1.68         1.01 o
   4  14   6          5.52          7.77         1.02 o
  -4  15   6          0.00         -0.91         0.91 o
  -3  15   6         36.59         43.41         3.19 o
  -2  15   6         28.26         28.86         2.46 o
  -1  15   6        131.11        134.13         5.55 o
   0  15   6         10.44          9.29         1.83 o
   1  15   6        108.74        115.30         4.55 o
   2  15   6        228.34        250.42         7.89 o
   3  15   6         59.54         49.68         3.14 o
  -3  16   6          0.53          0.51         1.09 o
  -2  16   6          0.00         -0.31         0.82 o
  -1  16   6          3.89          5.14         1.35 o
   0  16   6         10.59          9.08         1.21 o
   1  16   6          0.35          0.60         0.82 o
   2  16   6          0.00          0.70         0.66 o
   3  16   6         40.48         40.37         3.65 o
  -2  17   6         36.64         40.84         3.72 o
  -1  17   6          0.55          0.54         0.90 o
   0  17   6          1.67          2.59         0.66 o
   1  17   6         27.07         29.68         2.09 o
   2  17   6         19.25         20.65         1.63 o
  -7   1   7         18.44         18.57         2.58 o
  -6   1   7         55.78         55.71         3.48 o
  -5   1   7          0.54         -0.49         0.66 o
  -4   1   7        260.32        227.77         6.85 o
  -3   1   7          3.27          6.03         1.32 o
  -2   1   7        851.43        864.98        11.53 o
  -1   1   7        756.26        738.28         9.70 o
   0   1   7         63.56         56.69         1.73 o
   1   1   7         55.04         63.19         2.09 o
   2   1   7        323.75        303.09         7.06 o
   3   1   7        256.15        240.94         8.84 o
   4   1   7         47.31         42.19         2.33 o
   5   1   7          2.51          1.96         1.52 o
   6   1   7          4.06          4.08         1.39 o
   7   1   7         64.12         63.07         3.00 o
  -7   2   7          0.72         -0.91         1.12 o
  -6   2   7          2.56          3.41         1.14 o
  -5   2   7        134.53        122.62         9.05 o
  -4   2   7         47.00         44.74         2.64 o
  -3   2   7          6.53          6.28         1.09 o
  -2   2   7        170.34        156.75         3.72 o
  -1   2   7        235.69        239.19         4.89 o
   0   2   7         79.34         73.95         2.79 o
   1   2   7       2545.62       2742.88        38.28 o
   2   2   7       2082.93       2282.08        30.36 o
   3   2   7         74.10         77.58         4.92 o
   4   2   7         73.17         82.12         2.99 o
   5   2   7        103.40         96.90         4.97 o
   6   2   7         27.74         25.56         2.80 o
  -6   3   7         34.51         36.92         2.80 o
  -5   3   7         22.96         18.43         2.15 o
  -4   3   7        143.97        125.35         4.54 o
  -3   3   7          0.00          1.59         0.65 o
  -2   3   7          7.07          7.39         0.93 o
  -1   3   7        314.35        318.94         6.95 o
   0   3   7         94.97        104.44         2.49 o
   1   3   7          4.06          3.36         0.66 o
   2   3   7        459.29        492.02         9.92 o
   3   3   7        220.85        232.42        12.72 o
   4   3   7         18.74         15.38         1.78 o
   5   3   7         13.07         13.51         1.75 o
   6   3   7         11.83          9.59         1.73 o
  -6   4   7        155.24        167.30        14.62 o
  -5   4   7         51.48         49.88         3.55 o
  -4   4   7          0.39          1.34         1.09 o
  -3   4   7         17.80         17.13         1.82 o
  -2   4   7          3.56          4.36         1.00 o
  -1   4   7        118.97        116.42         3.63 o
   0   4   7         47.26         54.11         3.40 o
   1   4   7        403.73        448.42         9.55 o
   2   4   7        237.40        227.33         6.40 o
   3   4   7          3.06          0.66         1.45 o
   4   4   7        250.76        261.61         7.72 o
   5   4   7         56.31         66.75         4.58 o
   6   4   7         53.34         56.04         5.50 o
  -6   5   7          7.33          8.83         1.94 o
  -5   5   7         54.01         53.20         3.66 o
  -4   5   7         79.87         76.08         4.33 o
  -3   5   7         26.47         21.92         2.64 o
  -2   5   7        142.93        158.49         5.42 o
  -1   5   7        142.64        167.26         5.30 o
   0   5   7         18.70         20.82         2.07 o
   1   5   7         11.33         13.38         1.25 o
   2   5   7        152.78        155.17         5.41 o
   3   5   7         11.13         16.52         1.59 o
   4   5   7        153.24        150.46         9.08 o
   5   5   7        177.47        192.09         7.06 o
   6   5   7        479.09        543.86        14.33 o
  -6   6   7        503.75        577.03        13.83 o
  -5   6   7        148.39        151.11         6.09 o
  -4   6   7        852.90        763.40        18.81 o
  -3   6   7         14.38         13.66         2.20 o
  -2   6   7         56.72         63.37         4.25 o
  -1   6   7         31.44         24.93         2.13 o
   0   6   7         16.95         17.94         1.78 o
   1   6   7        481.21        526.48        12.04 o
   2   6   7          3.82          3.77         1.29 o
   3   6   7        279.23        253.50         9.61 o
   4   6   7        467.11        434.35        13.16 o
   5   6   7        111.75        111.21         4.85 o
   6   6   7         41.39         45.80         3.10 o
  -6   7   7          6.30          5.70         1.38 o
  -5   7   7          7.51          6.95         2.05 o
  -4   7   7         26.93         26.79         2.67 o
  -3   7   7        833.16        786.00        10.49 o
  -2   7   7         17.55         19.29         2.36 o
  -1   7   7         25.34         25.72         2.72 o
   0   7   7        203.45        218.54         7.94 o
   1   7   7        143.49        151.20         6.20 o
   2   7   7         24.27         21.61         2.66 o
   3   7   7        475.66        472.67        20.19 o
   4   7   7        107.47         98.79         5.92 o
   5   7   7         41.81         42.56         2.91 o
   6   7   7          0.89          1.41         1.21 o
  -6   8   7         43.05         44.12         2.40 o
  -5   8   7         36.46         34.44         2.74 o
  -4   8   7        140.58        137.17         5.77 o
  -3   8   7        103.45         92.85         4.63 o
  -2   8   7        160.62        163.77         7.41 o
  -1   8   7        103.31        101.62         5.59 o
   0   8   7       1726.83       1764.92        47.14 o
   1   8   7         77.12         69.00         7.81 o
   2   8   7         11.45         15.88         5.72 o
   3   8   7        510.64        475.29        13.69 o
   4   8   7          0.00          0.92         1.04 o
   5   8   7          4.82          4.81         1.37 o
   6   8   7          2.82          4.78         0.97 o
  -6   9   7          0.08         -0.75         1.02 o
  -5   9   7          0.04          0.91         0.76 o
  -4   9   7         20.14         17.89         2.05 o
  -3   9   7         51.78         55.24         3.16 o
  -2   9   7         83.56         76.39         2.66 o
  -1   9   7         99.85        120.63        12.27 o
   0   9   7          0.39          1.59         0.74 o
   1   9   7        110.71        115.50         5.97 o
   2   9   7          4.46          3.77         0.77 o
   3   9   7        145.23        142.95         4.85 o
   4   9   7          2.99          2.66         1.08 o
   5   9   7         53.45         49.27         2.75 o
  -5  10   7         25.17         25.76         1.74 o
  -4  10   7         10.63          9.76         1.92 o
  -3  10   7         42.09         41.30         2.69 o
  -2  10   7         60.07         57.58         3.01 o
  -1  10   7         84.06         72.02         2.59 o
   0  10   7        112.51        100.85         4.38 o
   1  10   7          7.83          6.39         0.99 o
   2  10   7         17.64         13.90         1.78 o
   3  10   7          4.26          4.05         1.07 o
   4  10   7        106.78        104.33         4.44 o
   5  10   7         19.39         22.86         2.22 o
  -5  11   7         23.93         34.49         2.12 o
  -4  11   7         35.25         36.27         2.70 o
  -3  11   7         11.60         11.80         1.36 o
  -2  11   7        496.62        466.54         8.11 o
  -1  11   7         55.82         57.43         2.79 o
   0  11   7         23.59         23.80         1.77 o
   1  11   7        293.28        278.05         8.26 o
   2  11   7          0.01          0.50         1.15 o
   3  11   7         49.59         46.03         3.03 o
   4  11   7          1.08          0.15         0.60 o
   5  11   7        153.65        181.85         5.67 o
  -5  12   7        213.00        282.41         7.44 o
  -4  12   7        106.47        104.72         4.46 o
  -3  12   7          3.49          3.26         0.74 o
  -2  12   7         55.94         51.62         2.38 o
  -1  12   7        342.70        349.93         8.90 o
   0  12   7        108.27        105.09         3.74 o
   1  12   7          5.94         10.08         1.64 o
   2  12   7        394.86        376.49         9.34 o
   3  12   7         53.65         46.88         2.97 o
   4  12   7          6.27          3.75         0.86 o
   5  12   7         61.29         69.98         4.37 o
  -4  13   7         31.39         33.38         2.23 o
  -3  13   7         31.00         29.92         1.86 o
  -2  13   7        474.76        458.53        10.77 o
  -1  13   7        556.46        579.95        13.35 o
   0  13   7         47.18         49.38         3.26 o
   1  13   7         44.75         48.74         3.28 o
   2  13   7         37.93         39.34         2.38 o
   3  13   7          5.46          3.78         0.90 o
   4  13   7          8.06         15.10         1.67 o
  -4  14   7          0.46          0.71         0.63 o
  -3  14   7          8.65          9.92         1.15 o
  -2  14   7         61.01         60.38         2.92 o
  -1  14   7        122.57        126.18         4.28 o
   0  14   7         48.18         50.00         3.14 o
   1  14   7        410.90        427.51         9.79 o
   2  14   7          3.98          7.22         1.18 o
   3  14   7          5.10          4.13         0.87 o
   4  14   7          2.94          3.37         0.91 o
  -3  15   7         28.95         29.17         1.84 o
  -2  15   7         16.38         20.08         1.53 o
  -1  15   7         27.00         29.33         3.39 o
   0  15   7         22.75         22.28         1.97 o
   1  15   7          2.27          2.43         0.83 o
   2  15   7         54.07         61.57         2.82 o
   3  15   7          0.09          1.20         1.00 o
  -2  16   7         25.45         29.19         2.35 o
  -1  16   7         12.97         13.19         1.30 o
   0  16   7          0.67          0.14         0.71 o
   1  16   7          6.50          6.31         1.24 o
   2  16   7         15.76         16.40         1.59 o
  -1  17   7          7.91          9.14         1.95 o
   0  17   7          0.31          0.09         0.52 o
   1  17   7         57.41         68.23         4.32 o
  -6   0   8         87.63         69.45         4.44 o
  -5   0   8        452.85        408.09        13.69 o
  -4   0   8        138.15        135.14         5.63 o
  -3   0   8        133.50        158.53         9.31 o
  -2   0   8        859.73        844.86        16.56 o
  -1   0   8       3791.49       4048.26        53.87 o
   0   0   8         72.67         72.43         3.64 o
   1   0   8        778.68        892.01        28.71 o
   2   0   8         70.01         58.22         5.49 o
   3   0   8          8.40          9.66         2.83 o
   4   0   8         83.65         77.44         5.04 o
   5   0   8          2.12         -1.16         1.16 o
   6   0   8        112.63         95.21         7.02 o
  -6   1   8         34.95         31.39         2.52 o
  -5   1   8         27.54         30.28         2.12 o
  -4   1   8          2.10          1.63         0.66 o
  -3   1   8          0.08          0.31         0.64 o
  -2   1   8         35.65         27.04         2.00 o
  -1   1   8       5180.99       5476.50        57.67 o
   0   1   8         91.93        136.63         3.62 o
   1   1   8       6018.15       6589.21        71.62 o
   2   1   8        209.98        196.45         9.17 o
   3   1   8         13.11         17.43         2.40 o
   4   1   8         61.36         65.78         3.28 o
   5   1   8          1.53          1.10         0.88 o
   6   1   8         11.03         12.57         1.81 o
  -6   2   8         65.49         64.32         3.52 o
  -5   2   8        132.87        149.95         4.66 o
  -4   2   8        335.78        316.96         6.93 o
  -3   2   8         26.48         26.70         2.20 o
  -2   2   8         23.46         19.24         1.51 o
  -1   2   8          0.03          0.54         0.57 o
   0   2   8          3.79          3.65         0.73 o
   1   2   8         90.29        106.17         4.73 o
   2   2   8        280.50        276.19         7.17 o
   3   2   8          3.78          8.89         1.84 o
   4   2   8        494.95        470.88        12.51 o
   5   2   8         18.73         15.26         1.92 o
   6   2   8          0.80          0.39         0.83 o
  -6   3   8          0.19          0.28         0.95 o
  -5   3   8          1.85          1.34         1.09 o
  -4   3   8          5.66          3.71         0.97 o
  -3   3   8         26.49         26.11         2.80 o
  -2   3   8        369.10        391.22         7.68 o
  -1   3   8         64.58         72.12         2.88 o
   0   3   8         59.22         71.31         2.41 o
   1   3   8          0.68          0.45         0.52 o
   2   3   8        169.21        174.63         5.68 o
   3   3   8         47.79         42.24         3.82 o
   4   3   8         28.49         28.77         2.19 o
   5   3   8         25.00         25.55         2.38 o
   6   3   8         11.45         13.53         1.91 o
  -6   4   8          7.03          4.90         1.46 o
  -5   4   8         41.22         41.27         3.21 o
  -4   4   8         76.42         69.28         4.16 o
  -3   4   8        140.57        139.67         6.61 o
  -2   4   8          1.38          1.38         0.89 o
  -1   4   8          5.23          4.89         0.89 o
   0   4   8          0.58          0.39         0.48 o
   1   4   8         92.60         99.35         3.45 o
   2   4   8        239.85        224.33        10.96 o
   3   4   8        229.93        229.90         9.12 o
   4   4   8         70.27         58.69         7.09 o
   5   4   8         76.36         88.53         5.28 o
   6   4   8        155.90        169.36         6.25 o
  -6   5   8         13.41         18.75         1.84 o
  -5   5   8          1.43          1.47         0.98 o
  -4   5   8         20.84         22.46         2.45 o
  -3   5   8         88.24         80.60         5.80 o
  -2   5   8        384.82        382.12         9.27 o
  -1   5   8        364.37        365.32         7.47 o
   0   5   8       1420.87       1499.87        17.90 o
   1   5   8          2.53          2.64         0.80 o
   2   5   8        164.14        175.42        10.75 o
   3   5   8        169.66        162.66         9.70 o
   4   5   8        131.20        123.47         6.67 o
   5   5   8          0.27         -0.21         0.68 o
   6   5   8         13.47         19.25         2.50 o
  -6   6   8          6.34         11.73         1.39 o
  -5   6   8        124.88        121.28         6.19 o
  -4   6   8        884.65        821.43        16.00 o
  -3   6   8       1445.33       1389.00        18.58 o
  -2   6   8         87.97         84.33         4.20 o
  -1   6   8         35.97         42.27         2.51 o
   0   6   8          1.09          1.72         0.83 o
   1   6   8        119.92        124.28         6.06 o
   2   6   8          7.83          9.34         1.72 o
   3   6   8        804.77        831.20        19.98 o
   4   6   8         10.61          9.19         1.96 o
   5   6   8         50.67         53.96         4.15 o
   6   6   8        124.80        120.02         3.78 o
  -6   7   8         23.07         28.88         1.92 o
  -5   7   8         13.32         16.12         2.20 o
  -4   7   8        230.41        227.23         7.63 o
  -3   7   8       1236.64       1148.94        16.79 o
  -2   7   8         33.16         34.97         5.29 o
  -1   7   8        383.50        434.51        12.31 o
   0   7   8        863.50        963.40        27.97 o
   1   7   8        245.78        270.17         9.48 o
   2   7   8         30.68         39.11         7.16 o
   3   7   8        616.71        606.06        15.56 o
   4   7   8         21.28         22.08         2.86 o
   5   7   8          3.50          3.63         1.40 o
   6   7   8         34.63         34.86         2.34 o
  -6   8   8         23.30         30.13         1.79 o
  -5   8   8         31.50         34.92         2.63 o
  -4   8   8         52.61         48.49         3.39 o
  -3   8   8        847.15        840.54        24.64 o
  -2   8   8         72.41         64.18         2.64 o
  -1   8   8          4.15          4.98         1.34 o
   0   8   8         42.03         48.52         3.87 o
   1   8   8        107.44        102.31         5.86 o
   2   8   8         23.26         25.02         1.99 o
   3   8   8        146.34        143.54         5.84 o
   4   8   8          1.36          2.02         3.05 o
   5   8   8         25.04         24.41         2.60 o
  -5   9   8          3.81          2.17         0.85 o
  -4   9   8         12.66         14.02         2.57 o
  -3   9   8          0.85          3.72         1.56 o
  -2   9   8        113.81        104.60         3.82 o
  -1   9   8          2.50          2.16         0.54 o
   0   9   8        192.23        205.59         8.41 o
   1   9   8         26.09         22.96         1.60 o
   2   9   8        232.08        227.30         6.46 o
   3   9   8        146.46        148.11         6.29 o
   4   9   8         40.59         37.98         2.89 o
   5   9   8         15.53         14.03         1.83 o
  -5  10   8          5.17          8.06         1.20 o
  -4  10   8         12.83         10.31         1.53 o
  -3  10   8        119.17        126.01         4.68 o
  -2  10   8         36.21         36.46         1.91 o
  -1  10   8         12.35         12.88         1.20 o
   0  10   8         36.99         33.54         1.96 o
   1  10   8          4.11          4.95         0.99 o
   2  10   8         47.57         44.23         3.19 o
   3  10   8          0.01          0.91         2.46 o
   4  10   8          1.39          0.15         1.08 o
   5  10   8         16.80         17.59         1.87 o
  -5  11   8         45.81         54.24         2.14 o
  -4  11   8          1.08          1.70         0.88 o
  -3  11   8          3.21          3.05         0.70 o
  -2  11   8         19.71         20.26         1.53 o
  -1  11   8          1.73          1.26         0.68 o
   0  11   8         83.80         79.26         4.28 o
   1  11   8         45.76         49.94         4.53 o
   2  11   8       1126.36       1072.83        73.87 o
   3  11   8         29.92         26.02         2.89 o
   4  11   8         13.15         10.47         2.20 o
   5  11   8         42.32         57.63         4.21 o
  -4  12   8          3.20          1.98         0.71 o
  -3  12   8         65.68         63.73         2.58 o
  -2  12   8        343.18        311.37         6.56 o
  -1  12   8         82.14         78.93         4.25 o
   0  12   8          0.47          0.88         1.12 o
   1  12   8          4.00          3.93         1.07 o
   2  12   8         97.66        104.55         5.90 o
   3  12   8          3.93          4.63         1.35 o
   4  12   8         88.83         82.62         4.16 o
  -4  13   8          8.95         12.78         1.30 o
  -3  13   8         45.77         50.31         2.54 o
  -2  13   8        434.22        441.02        13.55 o
  -1  13   8         32.08         29.92         3.14 o
   0  13   8         32.52         30.12         2.49 o
   1  13   8        425.53        461.57        10.47 o
   2  13   8        146.26        138.77         6.38 o
   3  13   8          4.43          6.08         0.87 o
   4  13   8         15.04         13.71         1.48 o
  -3  14   8          0.01          0.18         0.66 o
  -2  14   8          2.88          1.54         0.76 o
  -1  14   8         28.36         26.36         3.25 o
   0  14   8         12.69         14.13         1.66 o
   1  14   8          9.85          7.20         1.73 o
   2  14   8         83.00         79.41         3.06 o
   3  14   8         72.32         80.23         3.04 o
  -3  15   8          7.30          7.61         1.11 o
  -2  15   8         37.09         38.12         2.28 o
  -1  15   8         63.05         56.81         3.69 o
   0  15   8         34.42         35.60         2.33 o
   1  15   8         19.25         21.84         1.78 o
   2  15   8          0.28          1.41         0.48 o
   3  15   8         33.24         36.08         3.10 o
  -2  16   8         29.14         28.93         3.19 o
  -1  16   8          3.01          4.05         1.55 o
   0  16   8          8.52          8.38         1.04 o
   1  16   8          0.64          1.09         0.64 o
   2  16   8         74.44         84.13         4.65 o
  -6   1   9          2.22          2.50         0.74 o
  -5   1   9        135.62        130.03         4.31 o
  -4   1   9         57.22         50.14         2.73 o
  -3   1   9          3.15          3.37         1.11 o
  -2   1   9         83.65         80.82         3.22 o
  -1   1   9         24.79         23.45         1.94 o
   0   1   9        247.91        235.30        11.65 o
   1   1   9        179.55        187.16         9.80 o
   2   1   9        556.46        575.17        35.78 o
   3   1   9         20.56         22.29         2.82 o
   4   1   9          1.64          0.74         0.65 o
   5   1   9          1.50          1.43         0.77 o
   6   1   9         44.69         37.62         2.87 o
  -6   2   9          0.15          0.57         0.92 o
  -5   2   9         15.73         20.19         1.93 o
  -4   2   9          5.15          2.33         0.80 o
  -3   2   9          3.57          3.47         1.23 o
  -2   2   9        154.78        167.40         5.71 o
  -1   2   9       1044.70       1011.05        23.53 o
   0   2   9         38.07         45.06         4.02 o
   1   2   9       1483.65       1665.86        22.37 o
   2   2   9          5.52          2.72         0.88 o
   3   2   9         30.80         28.81         7.33 o
   4   2   9          7.66          5.30         1.02 o
   5   2   9        175.23        184.74         8.70 o
   6   2   9         39.15         43.26         2.98 o
  -6   3   9         67.65         66.97         4.18 o
  -5   3   9         34.69         30.98         2.84 o
  -4   3   9          4.33          3.34         1.08 o
  -3   3   9         45.29         42.21         3.00 o
  -2   3   9        111.69        104.35         3.92 o
  -1   3   9         70.82         71.00         3.04 o
   0   3   9        126.83        125.22         4.61 o
   1   3   9        125.73        132.16         5.04 o
   2   3   9        168.54        169.70         5.85 o
   3   3   9         65.22         65.94         3.31 o
   4   3   9        207.05        225.38        10.49 o
   5   3   9          1.98          1.67         0.97 o
   6   3   9         14.20         14.40         2.51 o
  -6   4   9          0.28          1.71         1.08 o
  -5   4   9          0.19          0.99         1.14 o
  -4   4   9         35.48         36.13         3.04 o
  -3   4   9         76.93         69.74         3.46 o
  -2   4   9        193.56        168.99         5.15 o
  -1   4   9          1.37          2.63         0.69 o
   0   4   9        638.85        636.97        12.12 o
   1   4   9         20.67         21.57         1.56 o
   2   4   9         67.67         67.05         3.71 o
   3   4   9         13.58         15.42         2.89 o
   4   4   9         16.32         14.91         1.94 o
   5   4   9          0.60          2.07         1.45 o
   6   4   9         10.63          9.95         1.41 o
  -6   5   9        147.07        138.15         9.35 o
  -5   5   9         70.70         70.57         4.05 o
  -4   5   9         13.75         18.37         2.93 o
  -3   5   9        985.17        909.43        14.21 o
  -2   5   9         30.01         29.88         2.59 o
  -1   5   9          3.96          3.88         1.00 o
   0   5   9         29.97         31.86         2.14 o
   1   5   9        118.94        131.45         5.51 o
   2   5   9          0.41         -1.33         1.33 o
   3   5   9       1724.34       1628.73        88.45 o
   4   5   9        202.69        180.81         8.15 o
   5   5   9         48.05         46.65         6.93 o
   6   5   9         12.80         14.46         2.38 o
  -6   6   9         21.79         20.79         2.09 o
  -5   6   9          2.71          4.26         1.36 o
  -4   6   9         97.36         85.51         4.65 o
  -3   6   9        711.45        674.12        11.95 o
  -2   6   9         20.34         21.65         2.26 o
  -1   6   9         34.37         35.85         2.36 o
   0   6   9        829.51        817.30        12.68 o
   1   6   9        374.37        389.31        10.66 o
   2   6   9          6.38          7.54         1.66 o
   3   6   9        137.20        118.70         6.49 o
   4   6   9          0.47          0.95         1.21 o
   5   6   9         17.83         18.79         2.45 o
   6   6   9          9.29         14.11         1.52 o
  -6   7   9        112.92        140.76         4.33 o
  -5   7   9          0.25         -0.38         0.94 o
  -4   7   9         63.80         67.54         4.03 o
  -3   7   9         78.76         77.83         3.36 o
  -2   7   9          5.41          3.94         0.93 o
  -1   7   9         39.91         40.51         2.98 o
   0   7   9          9.14          9.42         1.20 o
   1   7   9        303.74        327.65        10.76 o
   2   7   9        126.49        123.48         5.41 o
   3   7   9        157.20        152.19         6.95 o
   4   7   9        121.78        116.90         6.39 o
   5   7   9          3.37          1.47         1.10 o
  -5   8   9          2.77          3.94         1.01 o
  -4   8   9        101.47        103.60         4.85 o
  -3   8   9        596.96        566.95        12.57 o
  -2   8   9          0.66          0.52         0.56 o
  -1   8   9        134.78        131.27         3.36 o
   0   8   9          8.02          7.01         0.78 o
   1   8   9         43.10         42.59         2.43 o
   2   8   9         45.03         41.43         3.16 o
   3   8   9        107.62        110.47         5.11 o
   4   8   9         80.40         73.71         4.97 o
   5   8   9         10.91         13.70         1.86 o
  -5   9   9          2.53          4.07         0.77 o
  -4   9   9         20.21         15.53         1.81 o
  -3   9   9        105.40         96.15         4.78 o
  -2   9   9          0.24         -0.28         0.58 o
  -1   9   9          0.28          1.18         0.58 o
   0   9   9          1.65          0.63         0.65 o
   1   9   9          0.97          2.87         1.39 o
   2   9   9        191.33        182.17         8.38 o
   3   9   9          8.08          5.68         1.13 o
   4   9   9         20.09         17.42         2.37 o
   5   9   9          3.12          2.62         0.98 o
  -5  10   9          5.34          8.32         0.91 o
  -4  10   9          0.87          0.34         0.83 o
  -3  10   9         83.34         78.48         3.21 o
  -2  10   9        187.51        177.30         5.75 o
  -1  10   9         78.58         76.64         2.82 o
   0  10   9         25.95         24.47         1.94 o
   1  10   9          0.08          0.90         0.78 o
   2  10   9        201.14        197.98         6.82 o
   3  10   9         11.80         12.35         1.62 o
   4  10   9          0.37          0.70         0.94 o
   5  10   9          1.34          2.76         0.83 o
  -5  11   9          1.29          0.36         0.75 o
  -4  11   9         22.49         28.69         1.86 o
  -3  11   9         22.14         22.72         1.71 o
  -2  11   9         37.25         30.76         2.01 o
  -1  11   9         19.79         18.59         2.13 o
   0  11   9          0.03          0.82         1.35 o
   1  11   9        218.16        211.78         7.02 o
   2  11   9        177.81        194.54         8.22 o
   3  11   9          2.39          2.65         1.27 o
   4  11   9         90.06        101.31         4.78 o
  -4  12   9        177.97        203.06         5.33 o
  -3  12   9          2.39          2.28         0.84 o
  -2  12   9        112.38        130.50         4.53 o
  -1  12   9        573.83        595.58        20.61 o
   0  12   9          7.03          4.21         3.03 o
   1  12   9        881.12        887.01        24.78 o
   2  12   9         17.29         17.21         2.24 o
   3  12   9          0.23          0.68         1.30 o
   4  12   9          1.91          2.88         1.57 o
  -4  13   9         71.08         84.77         3.63 o
  -3  13   9         42.85         39.33         2.03 o
  -2  13   9         53.59         56.22         2.79 o
  -1  13   9         32.83         33.45         2.56 o
   0  13   9          2.40          0.86         0.89 o
   1  13   9          9.05         10.96         1.29 o
   2  13   9        148.35        131.41         4.84 o
   3  13   9          0.02         -0.09         0.66 o
   4  13   9         34.07         45.63         3.51 o
  -3  14   9         21.36         21.71         1.55 o
  -2  14   9        397.80        416.74         7.42 o
  -1  14   9        109.13        112.84         7.49 o
   0  14   9          0.01         -0.60         1.13 o
   1  14   9          4.83          4.90         1.01 o
   2  14   9         13.38         16.84         1.20 o
   3  14   9          6.02          6.09         0.71 o
  -2  15   9          2.26          4.28         1.86 o
  -1  15   9          0.17         -0.57         0.85 o
   0  15   9          4.23          3.53         1.37 o
   1  15   9         74.66         83.47         3.17 o
   2  15   9        186.37        186.33         4.33 o
  -1  16   9         70.93         81.67         5.40 o
   0  16   9          6.55          7.08         1.33 o
   1  16   9          8.96          9.61         1.60 o
  -6   0  10          4.30          2.36         0.85 o
  -5   0  10        352.53        348.89        11.04 o
  -4   0  10        385.68        361.64        12.19 o
  -3   0  10         40.11         34.29         3.43 o
  -2   0  10        235.38        267.40        13.66 o
  -1   0  10          0.02          0.50         1.64 o
   0   0  10         62.45         50.51         5.53 o
   1   0  10        166.95        168.69         7.70 o
   2   0  10       2115.59       2382.13        54.05 o
   3   0  10        109.67        107.94         9.02 o
   4   0  10          4.47          4.18         1.26 o
   5   0  10        139.08        132.61         6.27 o
   6   0  10          1.26          1.45         1.01 o
  -6   1  10          1.01         -0.49         0.69 o
  -5   1  10        406.43        396.56         9.78 o
  -4   1  10         14.46         17.52         1.70 o
  -3   1  10        155.46        142.83         5.05 o
  -2   1  10       2494.01       2634.08        33.33 o
  -1   1  10         79.57         83.38         5.13 o
   0   1  10          0.00          1.95         2.31 o
   1   1  10         19.06         19.40         1.95 o
   2   1  10         17.42         29.49         8.01 o
   3   1  10         24.99         25.43         2.81 o
   4   1  10          8.46          9.94         1.30 o
   5   1  10        318.54        303.73         6.92 o
   6   1  10          1.77          0.90         0.56 o
  -6   2  10          8.01          6.52         1.31 o
  -5   2  10         48.37         44.17         2.88 o
  -4   2  10         98.87         97.79         4.25 o
  -3   2  10        142.13        135.36         3.97 o
  -2   2  10         99.26         94.64         4.42 o
  -1   2  10         27.95         25.88         2.96 o
   0   2  10        112.95         94.29         5.36 o
   1   2  10          0.23          0.71         0.74 o
   2   2  10        797.82        894.58        44.52 o
   3   2  10          0.21          1.61         1.43 o
   4   2  10         14.75         16.74         2.07 o
   5   2  10          0.33          0.97         0.78 o
   6   2  10          2.04          1.17         0.65 o
  -6   3  10          0.56          0.55         0.84 o
  -5   3  10          9.74          9.21         1.59 o
  -4   3  10          6.51          7.26         1.28 o
  -3   3  10         60.14         66.95         2.78 o
  -2   3  10          6.40          6.64         1.34 o
  -1   3  10         81.46         88.64         4.22 o
   0   3  10         34.06         29.40         3.03 o
   1   3  10         84.90         92.02         4.29 o
   2   3  10         43.83         43.70         3.03 o
   3   3  10          0.71          1.98         2.33 o
   4   3  10         12.49         14.90         1.93 o
   5   3  10         38.07         38.60         2.65 o
   6   3  10         26.78         31.60         3.23 o
  -6   4  10          0.84          1.25         0.83 o
  -5   4  10          7.93          6.47         1.94 o
  -4   4  10         99.58         90.94         4.83 o
  -3   4  10        309.54        296.48         7.34 o
  -2   4  10         15.09         15.38         1.89 o
  -1   4  10        131.32        129.39         5.26 o
   0   4  10        101.69         88.70         4.26 o
   1   4  10         49.20         50.61         3.18 o
   2   4  10          1.45          1.11         0.77 o
   3   4  10        204.41        182.11         8.75 o
   4   4  10          0.01         -0.39         1.39 o
   5   4  10         47.93         48.16         3.77 o
   6   4  10          0.59          0.77         0.94 o
  -6   5  10        144.57        170.30         5.65 o
  -5   5  10         42.60         49.65         3.26 o
  -4   5  10        221.17        204.38         7.21 o
  -3   5  10        789.02        729.85        14.75 o
  -2   5  10        126.69        126.69         3.03 o
  -1   5  10        259.25        254.88         6.51 o
   0   5  10        210.58        206.14         6.68 o
   1   5  10         50.59         57.97         3.94 o
   2   5  10         62.73         60.16         3.74 o
   3   5  10        382.73        365.52        11.75 o
   4   5  10        102.34        106.79         7.08 o
   5   5  10         33.01         40.24         3.36 o
   6   5  10        111.93        131.40         6.08 o
  -5   6  10         40.90         42.68         2.90 o
  -4   6  10        172.03        158.36         6.21 o
  -3   6  10        109.08        105.53         4.32 o
  -2   6  10          0.57          0.83         0.49 o
  -1   6  10         24.84         24.79         2.02 o
   0   6  10         93.53         95.30         4.54 o
   1   6  10         33.28         39.25         2.97 o
   2   6  10        167.19        155.17         5.27 o
   3   6  10         15.67         16.65         2.51 o
   4   6  10        121.88        122.51         6.48 o
   5   6  10          8.24          9.96         1.73 o
  -5   7  10         17.94         22.12         1.70 o
  -4   7  10        595.50        608.51        12.83 o
  -3   7  10        246.56        228.84         6.71 o
  -2   7  10        195.72        182.24         4.31 o
  -1   7  10         56.03         53.21         2.11 o
   0   7  10         63.10         60.62         2.24 o
   1   7  10         13.50         13.70         1.55 o
   2   7  10         70.45         66.78         3.46 o
   3   7  10        119.73        111.51         6.22 o
   4   7  10        125.94        126.36        11.68 o
   5   7  10          0.02          1.06         0.98 o
  -5   8  10          0.04          0.14         0.45 o
  -4   8  10          2.78          2.28         1.29 o
  -3   8  10         48.12         42.18         3.24 o
  -2   8  10        377.88        357.38         6.82 o
  -1   8  10         46.27         45.52         2.00 o
   0   8  10         91.07         89.28         3.25 o
   1   8  10         78.80         83.66         3.93 o
   2   8  10         30.84         32.28         2.38 o
   3   8  10        154.82        161.06         7.48 o
   4   8  10        104.12        116.57         4.85 o
   5   8  10          6.61          7.55         1.33 o
  -5   9  10          0.89          0.80         0.42 o
  -4   9  10          3.49          3.03         0.84 o
  -3   9  10         49.47         52.37         2.96 o
  -2   9  10         45.28         41.78         2.29 o
  -1   9  10        136.14        129.26         3.43 o
   0   9  10         13.91         13.42         1.30 o
   1   9  10         28.90         29.16         2.79 o
   2   9  10          0.00          0.21         0.78 o
   3   9  10         12.46         13.24         1.79 o
   4   9  10         77.17         73.08         4.35 o
   5   9  10          3.26          3.92         1.13 o
  -5  10  10          1.43          1.83         1.04 o
  -4  10  10         10.56         13.44         1.30 o
  -3  10  10          5.17          4.09         1.11 o
  -2  10  10          1.37          1.99         1.15 o
  -1  10  10          0.14          0.69         0.71 o
   0  10  10          1.04          2.01         0.93 o
   1  10  10         16.41         16.21         2.77 o
   2  10  10         69.07         70.65         4.86 o
   3  10  10         18.20         17.34         2.33 o
   4  10  10         21.91         27.20         2.48 o
  -4  11  10         14.83         20.50         1.42 o
  -3  11  10          1.09          1.57         1.01 o
  -2  11  10        111.67        113.56         4.31 o
  -1  11  10        703.60        631.12        15.05 o
   0  11  10          0.01          0.73         1.98 o
   1  11  10        334.06        335.13        11.16 o
   2  11  10         62.65         67.30         4.55 o
   3  11  10         16.10         15.94         2.12 o
   4  11  10          9.03          9.82         2.32 o
  -4  12  10         72.99         97.17         4.05 o
  -3  12  10          2.51          2.09         1.10 o
  -2  12  10         12.12         12.13         1.38 o
  -1  12  10         22.90         20.19         2.08 o
   0  12  10         11.17          8.26         1.76 o
   1  12  10        347.46        352.56        11.07 o
   2  12  10        147.40        165.58         5.95 o
   3  12  10         34.00         30.46         2.12 o
   4  12  10         13.27         14.23         1.11 o
  -3  13  10         27.32         23.82         2.13 o
  -2  13  10         12.43         10.09         1.15 o
  -1  13  10        132.86        132.67        11.59 o
   0  13  10          8.41          7.81         1.75 o
   1  13  10          1.33          1.43         1.12 o
   2  13  10         55.40         55.51         2.51 o
   3  13  10         13.60         12.57         1.21 o
  -2  14  10         31.50         39.81         4.06 o
  -1  14  10         76.00         73.61         4.16 o
   0  14  10        134.88        133.36         5.76 o
   1  14  10        123.49        129.95         5.45 o
   2  14  10        186.10        195.92         4.93 o
  -1  15  10         19.28         21.43         1.96 o
   0  15  10         10.58         11.88         1.52 o
   1  15  10         71.51         80.12         4.27 o
  -5   1  11        104.13        105.65         4.49 o
  -4   1  11        245.82        243.36         6.76 o
  -3   1  11         63.66         58.64         2.66 o
  -2   1  11          1.48         -0.35         0.51 o
  -1   1  11         44.81         51.28         4.21 o
   0   1  11         80.78         72.28         4.89 o
   1   1  11         33.05         30.78         3.15 o
   2   1  11        566.82        572.15        11.55 o
   3   1  11          3.54          3.49         1.58 o
   4   1  11         64.80         64.12         3.77 o
   5   1  11         38.49         39.45         2.23 o
  -6   2  11          8.79         16.29         2.30 o
  -5   2  11         47.23         38.94         2.80 o
  -4   2  11         65.59         59.92         3.27 o
  -3   2  11         10.49          8.79         1.22 o
  -2   2  11        609.25        596.63         8.34 o
  -1   2  11         41.94         36.82         3.57 o
   0   2  11        108.52        107.17         8.08 o
   1   2  11        130.32        134.90         6.67 o
   2   2  11        898.33        844.28        18.96 o
   3   2  11        186.95        172.07        14.66 o
   4   2  11         50.35         42.30         3.13 o
   5   2  11        150.31        141.93         5.75 o
  -5   3  11          4.15          5.19         1.15 o
  -4   3  11         64.25         63.66         3.32 o
  -3   3  11          7.17          5.70         0.89 o
  -2   3  11          0.03          0.06         0.55 o
  -1   3  11         69.14         67.72         4.92 o
   0   3  11         45.11         56.56         5.03 o
   1   3  11         14.92         14.46         2.15 o
   2   3  11        147.47        142.70         7.97 o
   3   3  11         17.76         17.07         2.47 o
   4   3  11         22.29         22.22         2.26 o
   5   3  11          0.19          0.58         0.71 o
  -5   4  11         80.35         83.66         4.05 o
  -4   4  11        158.26        141.07         5.84 o
  -3   4  11        124.21        127.54         4.59 o
  -2   4  11        212.53        213.19         4.71 o
  -1   4  11        107.79        105.54         5.01 o
   0   4  11          0.19          0.18         1.83 o
   1   4  11         30.66         28.92         1.96 o
   2   4  11        183.67        177.47         6.32 o
   3   4  11         77.81         79.29         6.63 o
   4   4  11        151.93        131.01         5.48 o
   5   4  11         73.70         79.08         4.40 o
  -5   5  11         32.43         33.64         2.51 o
  -4   5  11         63.43         57.97         3.67 o
  -3   5  11         91.84         90.66         3.57 o
  -2   5  11        362.90        372.04         7.99 o
  -1   5  11         48.22         51.12         2.72 o
   0   5  11          1.87          4.30         0.99 o
   1   5  11        228.51        220.57         5.65 o
   2   5  11        238.31        232.17        12.10 o
   3   5  11         46.04         50.26         4.19 o
   4   5  11         20.73         24.38         2.35 o
   5   5  11          2.73          3.72         1.17 o
  -5   6  11          0.38          1.11         0.81 o
  -4   6  11        353.67        346.95         7.78 o
  -3   6  11         21.49         24.84         1.71 o
  -2   6  11          0.36         -0.62         0.92 o
  -1   6  11         13.27         12.29         1.13 o
   0   6  11          3.88          6.48         0.95 o
   1   6  11          5.96          6.17         1.17 o
   2   6  11         27.05         24.39         1.87 o
   3   6  11         56.27         52.86         4.21 o
   4   6  11        132.09        120.87         6.17 o
   5   6  11          1.77          5.47         1.02 o
  -5   7  11          6.47          5.78         0.83 o
  -4   7  11          6.18          3.79         0.92 o
  -3   7  11        125.50        125.36         3.76 o
  -2   7  11        139.34        134.32         4.34 o
  -1   7  11         44.62         41.18         2.05 o
   0   7  11        295.17        264.74         6.38 o
   1   7  11          6.87          5.99         1.08 o
   2   7  11         63.91         64.38         3.32 o
   3   7  11         93.41         97.93         6.52 o
   4   7  11         47.23         48.09         3.02 o
   5   7  11         25.03         25.20         2.10 o
  -5   8  11          4.06          3.41         0.72 o
  -4   8  11          0.00         -0.22         0.59 o
  -3   8  11        202.87        207.17         5.93 o
  -2   8  11         13.77          9.98         1.18 o
  -1   8  11         14.93         12.39         1.40 o
   0   8  11        184.65        176.60         5.19 o
   1   8  11         61.01         53.72         4.61 o
   2   8  11        272.27        271.58         6.99 o
   3   8  11        545.83        539.96        15.55 o
   4   8  11        132.69        127.67         4.04 o
   5   8  11         20.06         20.55         2.50 o
  -4   9  11          7.41          9.37         1.59 o
  -3   9  11         97.62         96.95         3.87 o
  -2   9  11        101.72        112.71         3.85 o
  -1   9  11         55.38         46.74         2.61 o
   0   9  11        223.45        206.02         6.28 o
   1   9  11         56.46         55.41         3.80 o
   2   9  11          0.65          1.54         0.78 o
   3   9  11         70.15         72.97         4.43 o
   4   9  11         22.53         23.18         2.24 o
  -4  10  11         11.58         11.44         1.31 o
  -3  10  11          1.91          2.23         1.32 o
  -2  10  11         63.20         64.26         2.79 o
  -1  10  11        193.46        181.64         5.10 o
   0  10  11         12.64         11.64         1.68 o
   1  10  11         28.73         26.03         2.56 o
   2  10  11          0.77          0.85         0.81 o
   3  10  11         34.28         31.03         4.81 o
   4  10  11          6.65          7.45         1.47 o
  -4  11  11          7.82          9.42         1.35 o
  -3  11  11          1.90          1.87         1.04 o
  -2  11  11        387.85        402.65        14.85 o
  -1  11  11          2.32          1.53         1.36 o
   0  11  11         56.03         52.27         4.21 o
   1  11  11         66.01         57.47         4.34 o
   2  11  11        248.34        263.96         6.21 o
   3  11  11          1.87          1.72         0.88 o
   4  11  11         22.45         23.67         1.46 o
  -3  12  11        116.71        127.54         4.17 o
  -2  12  11        549.51        542.35        10.54 o
  -1  12  11          0.80         -0.43         1.82 o
   0  12  11          0.27          0.13         1.31 o
   1  12  11         38.49         37.93         3.38 o
   2  12  11         84.70         83.40         3.11 o
   3  12  11          0.27          0.33         0.51 o
  -2  13  11         97.90        104.92         4.64 o
  -1  13  11        132.39        144.27         8.46 o
   0  13  11          8.23         10.55         2.15 o
   1  13  11         12.13         10.67         1.73 o
   2  13  11         80.99         80.26         3.88 o
   3  13  11          1.59          2.67         0.98 o
  -2  14  11         36.65         39.75         3.47 o
  -1  14  11          2.78          1.56         1.36 o
   0  14  11          0.43          0.03         1.29 o
   1  14  11         25.21         24.79         1.74 o
   2  14  11        133.86        147.92         4.53 o
   0  15  11         50.16         56.25         2.78 o
  -5   0  12         80.30         89.61         6.64 o
  -4   0  12        158.05        140.10         9.90 o
  -3   0  12         29.79         27.77         2.68 o
  -2   0  12        364.33        335.96         8.15 o
  -1   0  12        804.85        781.78        13.20 o
   0   0  12        504.03        499.25        15.81 o
   1   0  12        534.55        582.96        15.19 o
   2   0  12         40.58         37.96         5.22 o
   3   0  12         42.66         32.47         5.10 o
   4   0  12         14.24         14.60         3.41 o
   5   0  12          0.90          1.13         0.67 o
  -5   1  12          1.07          2.43         1.05 o
  -4   1  12         18.98         17.94         3.82 o
  -3   1  12         89.70         90.44         3.65 o
  -2   1  12         72.43         67.51         2.49 o
  -1   1  12         25.92         27.47         1.58 o
   0   1  12        202.89        198.29         4.22 o
   1   1  12        352.83        381.08         9.44 o
   2   1  12        333.13        324.70         9.20 o
   3   1  12        158.96        148.93         7.66 o
   4   1  12        100.86         99.01         4.48 o
   5   1  12          0.19          0.00         0.62 o
  -5   2  12          5.85          7.30         1.10 o
  -4   2  12         27.42         28.15         2.21 o
  -3   2  12        535.05        524.84        13.74 o
  -2   2  12        657.67        633.36         8.29 o
  -1   2  12        160.66        168.25         3.94 o
   0   2  12        103.16        103.97         3.25 o
   1   2  12          1.64          3.51         0.85 o
   2   2  12         74.89         76.54         4.31 o
   3   2  12         46.20         41.30         4.04 o
   4   2  12         66.67         66.92         3.68 o
   5   2  12          0.29          0.57         0.70 o
  -5   3  12         14.30         14.11         1.90 o
  -4   3  12         12.10         10.87         1.39 o
  -3   3  12          0.96          1.99         0.76 o
  -2   3  12         93.89         96.53         2.94 o
  -1   3  12         52.92         49.19         2.43 o
   0   3  12         33.12         37.59         2.08 o
   1   3  12         49.50         51.83         3.50 o
   2   3  12        133.80        125.99         5.55 o
   3   3  12        118.08        121.92         6.25 o
   4   3  12          1.18          0.96         0.92 o
   5   3  12          0.31          0.24         0.54 o
  -5   4  12          7.34          8.60         2.34 o
  -4   4  12         14.67         13.36         1.82 o
  -3   4  12          0.20          1.22         0.79 o
  -2   4  12        419.73        420.71         6.91 o
  -1   4  12          0.13          0.59         0.52 o
   0   4  12         24.35         21.78         1.80 o
   1   4  12        113.06        105.37         4.39 o
   2   4  12         99.72         96.67         6.46 o
   3   4  12         60.66         65.82        12.33 o
   4   4  12          4.23          2.31         1.03 o
   5   4  12          3.94          5.42         0.84 o
  -5   5  12          0.71          0.89         0.80 o
  -4   5  12          0.97          0.68         1.37 o
  -3   5  12         95.58        100.65         3.75 o
  -2   5  12          8.33          8.73         0.96 o
  -1   5  12         18.96         17.30         1.27 o
   0   5  12        472.37        480.46         8.14 o
   1   5  12         61.49         57.84         3.27 o
   2   5  12        310.81        303.53         7.44 o
   3   5  12         53.80         56.21         4.17 o
   4   5  12        225.92        220.15         7.70 o
   5   5  12          2.41          2.80         0.68 o
  -5   6  12         50.18         54.88         2.63 o
  -4   6  12          3.30          3.63         1.06 o
  -3   6  12        883.33        882.38        12.28 o
  -2   6  12        165.79        172.66         4.50 o
  -1   6  12         82.27         80.07         3.31 o
   0   6  12        303.27        307.67         5.84 o
   1   6  12         33.61         32.04         2.84 o
   2   6  12          0.11         -0.62         0.78 o
   3   6  12         11.20          9.67         1.78 o
   4   6  12          0.27          0.65         0.82 o
   5   6  12          1.89          2.29         0.83 o
  -5   7  12         78.94         97.15         4.02 o
  -4   7  12         13.51         14.96         1.42 o
  -3   7  12          3.53          3.39         1.21 o
  -2   7  12         11.93          9.79         1.15 o
  -1   7  12         19.00         19.50         1.69 o
   0   7  12         45.64         46.14         2.91 o
   1   7  12          7.48          5.37         1.38 o
   2   7  12         22.55         29.01         3.44 o
   3   7  12        251.99        260.81         7.28 o
   4   7  12          2.20          1.31         0.66 o
  -4   8  12          7.87          8.99         1.05 o
  -3   8  12        336.62        358.52         7.83 o
  -2   8  12        139.94        138.53         4.75 o
  -1   8  12          5.84          3.78         0.81 o
   0   8  12        119.34        118.36         4.64 o
   1   8  12          8.67          8.32         1.26 o
   2   8  12        260.58        276.00         6.87 o
   3   8  12         36.56         36.75         2.54 o
   4   8  12          6.00          3.27         0.78 o
  -4   9  12         30.88         31.35         2.02 o
  -3   9  12          0.08          0.91         0.64 o
  -2   9  12         62.79         62.46         3.57 o
  -1   9  12         10.75         10.64         1.48 o
   0   9  12         55.34         51.57         3.07 o
   1   9  12         96.39         94.95         4.78 o
   2   9  12         23.44         24.75         2.32 o
   3   9  12         74.59         77.92         4.25 o
   4   9  12         51.97         56.64         3.04 o
  -4  10  12          3.12          3.92         0.84 o
  -3  10  12          0.67          0.05         1.16 o
  -2  10  12         22.64         21.13         2.50 o
  -1  10  12         25.96         23.59         2.73 o
   0  10  12          4.63          7.20         1.43 o
   1  10  12          3.76          3.52         1.15 o
   2  10  12         63.01         62.88         3.41 o
   3  10  12          5.92          5.03         1.12 o
   4  10  12          0.00          0.54         0.51 o
  -3  11  12         37.07         40.18         2.26 o
  -2  11  12        242.21        258.77        11.55 o
  -1  11  12          2.05          0.51         2.92 o
   0  11  12         37.38         37.14         3.58 o
   1  11  12          2.36          1.65         1.24 o
   2  11  12        276.37        285.27        14.07 o
   3  11  12         98.61        104.54         3.41 o
  -2  12  12        105.90        103.33         3.76 o
  -1  12  12          0.98          0.75         1.11 o
   0  12  12         28.91         33.76         2.95 o
   1  12  12          1.27          1.26         1.02 o
   2  12  12        182.99        170.67         7.82 o
   3  12  12          8.46          9.01         1.12 o
  -2  13  12          0.21          1.17         2.12 o
  -1  13  12         56.48         59.66         2.82 o
   0  13  12          2.94          0.57         0.93 o
   1  13  12          5.60          5.45         0.94 o
   2  13  12         62.91         64.93         3.01 o
  -1  14  12         90.68         99.52         5.17 o
   0  14  12          1.37         -0.21         0.66 o
   1  14  12         13.45         14.03         1.32 o
  -5   1  13         23.72         25.77         2.20 o
  -4   1  13        174.26        173.92         7.38 o
  -3   1  13         12.24         11.98         1.86 o
  -2   1  13          0.23          0.21         0.73 o
  -1   1  13        239.14        232.78         4.77 o
   0   1  13         64.38         53.51         2.59 o
   1   1  13         68.63         69.20         4.24 o
   2   1  13         54.36         45.03         3.29 o
   3   1  13         90.02         79.37         5.41 o
   4   1  13         23.49         22.18         2.80 o
   5   1  13          3.06          3.25         1.16 o
  -5   2  13          0.25          2.42         1.76 o
  -4   2  13          0.09          1.08         1.07 o
  -3   2  13         60.73         57.47         3.19 o
  -2   2  13        163.13        151.51         4.32 o
  -1   2  13        236.09        224.51         4.67 o
   0   2  13         55.03         46.95         2.65 o
   1   2  13        173.71        143.35         7.09 o
   2   2  13        395.96        383.62        16.25 o
   3   2  13        120.18        101.20        13.85 o
   4   2  13         49.50         48.29         3.88 o
   5   2  13          5.27          4.65         0.94 o
  -5   3  13         22.28         20.14         2.90 o
  -4   3  13          0.02         -0.58         0.70 o
  -3   3  13         75.60         69.46         2.76 o
  -2   3  13        189.33        183.83         5.18 o
  -1   3  13          1.32          1.46         0.73 o
   0   3  13        125.97        123.82         4.96 o
   1   3  13          0.53          0.34         0.88 o
   2   3  13         10.91          9.11         1.57 o
   3   3  13         11.94         11.31         2.13 o
   4   3  13          7.00          9.01         1.37 o
   5   3  13         48.43         45.38         3.87 o
  -5   4  13          0.59         -0.47         1.01 o
  -4   4  13          0.50          0.69         1.18 o
  -3   4  13          9.60          8.93         1.04 o
  -2   4  13         35.82         36.31         1.91 o
  -1   4  13        131.85        127.39         5.61 o
   0   4  13        343.92        323.97         9.30 o
   1   4  13        205.39        202.02         7.22 o
   2   4  13        152.11        153.37         6.05 o
   3   4  13         26.49         25.12         2.70 o
   4   4  13        105.05        108.37         7.17 o
  -4   5  13         69.21         71.75         3.53 o
  -3   5  13        869.25        919.77        12.87 o
  -2   5  13        137.07        136.06         4.40 o
  -1   5  13         55.74         52.22         3.07 o
   0   5  13        145.73        126.78         4.89 o
   1   5  13          4.04          4.10         1.47 o
   2   5  13         22.52         25.34         1.98 o
   3   5  13         80.30         71.23         4.43 o
   4   5  13         42.99         44.06         2.60 o
  -4   6  13         28.28         25.66         2.06 o
  -3   6  13         43.69         41.59         2.25 o
  -2   6  13         34.55         34.45         2.11 o
  -1   6  13         10.43          7.38         1.47 o
   0   6  13         73.46         69.31         3.12 o
   1   6  13         22.31         22.07         2.02 o
   2   6  13        170.51        190.66         8.78 o
   3   6  13        521.35        540.88        10.56 o
   4   6  13         23.58         23.74         1.56 o
  -4   7  13         21.87         20.69         1.70 o
  -3   7  13         32.15         34.75         1.91 o
  -2   7  13         18.18         14.69         1.85 o
  -1   7  13         13.55         10.07         1.33 o
   0   7  13         29.23         29.47         2.02 o
   1   7  13          2.59          1.67         0.77 o
   2   7  13         51.46         49.20         2.69 o
   3   7  13         19.86         24.08         1.95 o
   4   7  13          4.68          2.79         0.55 o
  -4   8  13          5.14          7.73         1.93 o
  -3   8  13         21.89         21.81         1.92 o
  -2   8  13        235.44        235.83         6.03 o
  -1   8  13         67.31         64.24         2.89 o
   0   8  13          2.47          3.32         0.85 o
   1   8  13          0.56          0.71         0.82 o
   2   8  13        138.98        136.29         4.37 o
   3   8  13         61.61         62.98         2.94 o
   4   8  13          0.38          0.03         0.63 o
  -3   9  13        118.38        131.89         4.75 o
  -2   9  13        160.43        174.72         5.76 o
  -1   9  13          1.39          1.57         0.77 o
   0   9  13         61.41         56.46         2.97 o
   1   9  13          0.45          0.82         0.89 o
   2   9  13        200.10        200.41         5.82 o
   3   9  13          4.16          4.97         1.07 o
  -3  10  13         11.55         10.48         1.91 o
  -2  10  13         85.62         89.89         4.69 o
  -1  10  13          7.05          3.47         1.01 o
   0  10  13        168.65        184.70         6.86 o
   1  10  13          0.88         -0.65         1.08 o
   2  10  13        136.47        145.95         8.68 o
   3  10  13         72.91         76.51         3.46 o
  -2  11  13          9.00         12.56         2.42 o
  -1  11  13         18.33         16.98         1.62 o
   0  11  13         13.29         13.01         1.52 o
   1  11  13          4.06          4.59         0.94 o
   2  11  13          0.22         -0.07         0.60 o
  -2  12  13         42.21         50.46         3.65 o
  -1  12  13         91.02         90.98         3.40 o
   0  12  13         36.99         40.53         2.25 o
   1  12  13        166.34        169.09         5.55 o
   2  12  13        105.54        109.42         5.12 o
  -1  13  13         60.60         66.11         4.13 o
   0  13  13         29.72         33.88         1.77 o
   1  13  13         47.21         50.65         3.51 o
  -4   0  14         40.73         41.73         4.54 o
  -3   0  14        400.02        366.46        16.10 o
  -2   0  14        529.64        525.53        11.98 o
  -1   0  14        152.86        150.82         6.21 o
   0   0  14          5.05          4.65         1.85 o
   1   0  14          7.29          4.41         3.09 o
   2   0  14        140.77        123.65         6.59 o
   3   0  14          9.94          9.83         2.75 o
   4   0  14         71.53         66.40         5.80 o
  -4   1  14         41.65         44.62         5.46 o
  -3   1  14         88.68         84.05         5.48 o
  -2   1  14        226.24        223.24         5.72 o
  -1   1  14         47.19         44.95         2.40 o
   0   1  14          3.52          4.02         1.65 o
   1   1  14         92.69         91.28         4.94 o
   2   1  14         99.31        105.44         4.29 o
   3   1  14         12.20         11.41         2.17 o
   4   1  14          0.13         -0.32         0.93 o
  -4   2  14        161.04        173.30         6.49 o
  -3   2  14        103.72         93.93         3.85 o
  -2   2  14         12.10         11.52         1.35 o
  -1   2  14         78.74         74.44         3.76 o
   0   2  14          0.57          1.38         1.05 o
   1   2  14         15.15         14.46         1.99 o
   2   2  14        104.12         97.44         4.10 o
   3   2  14        134.79        126.76         6.45 o
   4   2  14         43.61         46.04         3.34 o
  -4   3  14          6.09          5.19         1.20 o
  -3   3  14          4.01          3.60         0.95 o
  -2   3  14        101.78        101.38         3.96 o
  -1   3  14         88.29         85.15         3.97 o
   0   3  14          1.57          1.52         0.93 o
   1   3  14         75.42         75.54         4.31 o
   2   3  14         11.17          8.42         1.48 o
   3   3  14         34.60         33.13         3.36 o
   4   3  14          3.08          3.05         1.05 o
  -4   4  14         12.79         16.66         1.82 o
  -3   4  14        142.87        144.72         4.53 o
  -2   4  14        138.36        140.83         4.39 o
  -1   4  14          2.42          1.41         0.65 o
   0   4  14         29.59         25.43         2.24 o
   1   4  14         25.58         27.86         3.03 o
   2   4  14        292.34        307.04         8.58 o
   3   4  14          1.20          0.70         1.11 o
   4   4  14         63.08         63.56         2.78 o
  -4   5  14         40.86         43.13         4.10 o
  -3   5  14         45.11         54.19         2.41 o
  -2   5  14        249.99        246.16         6.52 o
  -1   5  14         41.77         39.47         2.35 o
   0   5  14         31.09         27.74         2.31 o
   1   5  14          5.10          3.08         1.11 o
   2   5  14          1.19          2.06         0.92 o
   3   5  14        119.60        123.46         4.44 o
   4   5  14         10.19          8.11         0.99 o
  -4   6  14         13.14         12.74         2.01 o
  -3   6  14         44.09         46.72         2.38 o
  -2   6  14         33.56         33.05         2.24 o
  -1   6  14         17.34         19.66         1.95 o
   0   6  14          2.14          3.82         1.42 o
   1   6  14          2.81          1.95         1.02 o
   2   6  14         23.37         24.69         2.10 o
   3   6  14         27.38         31.65         2.15 o
   4   6  14          2.25          1.35         0.99 o
  -3   7  14        141.35        165.53         6.21 o
  -2   7  14        220.01        221.53         6.82 o
  -1   7  14          3.09          1.37         0.97 o
   0   7  14          5.29          4.58         0.91 o
   1   7  14          0.41          1.48         0.77 o
   2   7  14        163.09        173.08         4.62 o
   3   7  14        140.14        149.04         3.94 o
  -3   8  14          4.40          4.51         0.97 o
  -2   8  14          6.55          6.45         1.33 o
  -1   8  14        146.20        145.67         4.61 o
   0   8  14         65.47         67.83         2.81 o
   1   8  14         72.06         66.49         2.65 o
   2   8  14         14.13         14.54         1.28 o
   3   8  14         27.50         31.50         1.84 o
  -3   9  14          0.05          0.64         1.00 o
  -2   9  14        202.77        220.91         5.55 o
  -1   9  14          0.41         -0.54         0.84 o
   0   9  14          0.08          0.18         0.65 o
   1   9  14          5.76          7.12         1.05 o
   2   9  14         92.96        100.81         4.24 o
   3   9  14         14.56         11.93         2.25 o
  -2  10  14         29.24         29.26         2.99 o
  -1  10  14          1.22          0.57         0.66 o
   0  10  14          1.79          1.32         0.94 o
   1  10  14         11.13         11.72         1.27 o
   2  10  14         35.80         35.57         2.27 o
  -2  11  14         18.15         18.77         2.48 o
  -1  11  14         98.46         96.31         2.90 o
   0  11  14        101.12        108.54         3.00 o
   1  11  14        101.99        107.44         3.97 o
   0  12  14          8.31          7.42         1.68 o
  -4   1  15         17.12         14.31         1.65 o
  -3   1  15        203.08        201.47         6.08 o
  -2   1  15        206.45        216.86         5.33 o
  -1   1  15         16.25         14.89         1.96 o
   0   1  15        169.64        151.30         6.14 o
   1   1  15          1.24          1.94         1.05 o
   2   1  15        282.22        261.57         8.91 o
   3   1  15        115.40        110.97         5.44 o
   4   1  15         27.01         26.01         2.15 o
  -4   2  15         40.92         44.61         4.08 o
  -3   2  15         49.61         59.08         3.14 o
  -2   2  15         47.47         44.85         2.65 o
  -1   2  15         37.08         37.30         3.03 o
   0   2  15          0.04          0.50         1.07 o
   1   2  15         25.84         23.59         1.99 o
   2   2  15          0.34         -0.72         0.72 o
   3   2  15        127.89        120.91         5.64 o
   4   2  15          2.06          3.51         0.94 o
  -4   3  15         37.98         39.62         3.64 o
  -3   3  15         26.68         27.23         2.14 o
  -2   3  15         24.25         24.31         1.76 o
  -1   3  15         15.39         16.27         1.77 o
   0   3  15         30.35         32.24         2.45 o
   1   3  15         28.43         26.18         2.45 o
   2   3  15          0.51          0.75         0.69 o
   3   3  15        237.53        241.60        22.70 o
   4   3  15         13.93         16.52         1.60 o
  -4   4  15          0.88         -0.27         0.74 o
  -3   4  15         85.64         93.91         3.79 o
  -2   4  15        333.10        364.20         7.70 o
  -1   4  15          0.44         -0.20         0.82 o
   0   4  15         15.86         13.68         1.58 o
   1   4  15          0.45          0.75         0.90 o
   2   4  15          0.00          0.13         0.67 o
   3   4  15          2.84          3.27         1.03 o
  -3   5  15         29.58         33.87         2.16 o
  -2   5  15         31.30         34.53         2.20 o
  -1   5  15         14.23         14.72         1.68 o
   0   5  15          0.72          0.74         0.92 o
   1   5  15         20.04         13.93         1.83 o
   2   5  15        278.07        274.49        10.23 o
   3   5  15         23.36         30.90         3.81 o
  -3   6  15         15.78         19.09         1.84 o
  -2   6  15        158.68        158.57         5.35 o
  -1   6  15         40.92         40.16         2.52 o
   0   6  15         12.62         12.71         1.47 o
   1   6  15          0.04          0.24         1.00 o
   2   6  15         44.82         46.38         3.23 o
   3   6  15         38.40         37.93         2.55 o
  -3   7  15         15.92         17.14         2.43 o
  -2   7  15         60.09         60.61         3.11 o
  -1   7  15         27.93         27.42         2.01 o
   0   7  15         24.48         22.95         1.89 o
   1   7  15        130.09        127.60         4.76 o
   2   7  15        109.94        114.89         4.81 o
   3   7  15         61.92         60.39         4.42 o
  -2   8  15        139.86        152.94         4.62 o
  -1   8  15         99.52         99.59         3.55 o
   0   8  15          1.94          2.06         0.86 o
   1   8  15          2.21          3.12         0.89 o
   2   8  15         38.85         40.97         3.24 o
  -2   9  15          0.00          1.41         1.13 o
  -1   9  15        173.35        179.52         6.39 o
   0   9  15          2.48          0.82         0.68 o
   1   9  15        255.46        259.90         7.00 o
  -1  10  15          5.01          4.31         1.05 o
   0  10  15         78.19         77.59         5.48 o
  -3   0  16          6.79          6.37         1.64 o
  -2   0  16          3.39          1.72         1.40 o
  -1   0  16          3.27          1.92         1.85 o
   0   0  16        119.72        115.72         8.76 o
   1   0  16         11.02          9.30         2.69 o
   2   0  16          4.29          5.19         1.18 o
   3   0  16         48.58         45.50         4.11 o
  -3   1  16        326.34        328.47         8.56 o
  -2   1  16        134.11        126.25         4.62 o
  -1   1  16          1.28          2.28         1.41 o
   0   1  16         22.19         20.36         2.21 o
   1   1  16          5.94          6.85         1.58 o
   2   1  16         24.77         21.81         1.61 o
   3   1  16         79.55         77.52         3.80 o
  -3   2  16        130.05        139.79         7.17 o
  -2   2  16         29.48         27.81         2.92 o
  -1   2  16          8.58          9.54         1.32 o
   0   2  16        339.19        342.24         8.84 o
   1   2  16          0.20         -0.19         0.66 o
   2   2  16        114.87        107.03         3.47 o
   3   2  16         90.26         92.25         4.05 o
  -3   3  16        147.98        154.38         7.19 o
  -2   3  16         56.28         65.91         3.31 o
  -1   3  16          1.01          1.20         0.87 o
   0   3  16          7.63          9.27         1.30 o
   1   3  16         21.94         26.80         1.89 o
   2   3  16          6.11          8.09         1.22 o
   3   3  16        213.77        212.69         6.13 o
  -2   4  16         13.21         14.92         1.61 o
  -1   4  16        273.24        287.33         6.61 o
   0   4  16          5.02          5.23         1.03 o
   1   4  16         96.91         91.75         3.38 o
   2   4  16         68.73         65.17         2.97 o
   3   4  16          5.90          4.68         1.31 o
  -2   5  16        142.54        149.25         4.68 o
  -1   5  16          9.03          8.26         1.16 o
   0   5  16         14.63         12.78         1.35 o
   1   5  16         24.06         26.27         1.78 o
   2   5  16        134.47        138.12         5.32 o
  -2   6  16         44.73         48.58         2.43 o
  -1   6  16         47.89         46.22         2.37 o
   0   6  16          7.95          7.51         1.04 o
   1   6  16        147.02        158.99         4.15 o
   2   6  16         28.94         35.86         2.47 o
  -2   7  16          7.45          9.74         1.48 o
  -1   7  16         54.69         53.46         2.36 o
   0   7  16          1.63          2.04         0.73 o
   1   7  16          4.89          4.76         2.06 o
   2   7  16         13.10         10.53         1.87 o
  -1   8  16         66.30         69.00         3.45 o
   0   8  16         16.29         13.24         2.37 o
   1   8  16         72.23         73.03         3.34 o
  -2   1  17          2.52          3.48         1.12 o
  -1   1  17        162.52        162.70         5.15 o
   0   1  17         48.81         47.42         2.38 o
   1   1  17          9.84          8.28         1.74 o
  -2   2  17         42.92         40.55         3.95 o
  -1   2  17         41.00         37.30         2.38 o
   0   2  17          0.31         -0.21         0.84 o
   1   2  17         12.53         10.56         1.63 o
  -2   3  17          2.14          2.99         1.39 o
  -1   3  17        180.18        195.45         6.53 o
   0   3  17        126.60        133.76         5.04 o
   1   3  17        144.33        151.47        12.21 o
  -2   4  17          8.45         10.85         2.03 o
  -1   4  17         10.84          9.54         1.20 o
   0   4  17          0.06          0.80         0.68 o
   1   4  17         83.91         80.22         3.96 o
  -1   5  17        172.49        172.40         4.64 o
   0   5  17          2.54          0.52         1.19 o
   1   5  17        170.65        179.38         5.73 o
  -1   6  17          0.49          2.37         1.51 o
   0   6  17          3.78          2.49         0.80 o
   0   0  18         90.38         94.28         5.69 o
   0   1  18          0.02         -0.78         0.78 o
   0   2  18         14.77         17.51         1.72 o
                                                
